# Supplementary material for: Engineered repeat proteins as scaffolds to assemble multi-enzyme systems for efficient cell-free biosynthesis
Source: Nat Commun. 2023 May 4;14:2587. doi: 10.1038/s41467-023-38304-z (PMC10160029; doi:10.1038/s41467-023-38304-z)
Supplement: Supplementary file 4 — Source Data [file 41467_2023_38304_MOESM4_ESM.xlsx]

## Sheet: Figure 1
																				Figure 1a		PDB ID TRAP1-3		https://doi.org/10.2210/pdb3FWV/pdb
																						PDB of FDH1		https://doi.org/10.2210/pdb5DNA/pdb
																						PDB ID AlaDH3		https://doi.org/10.2210/pdb1PJB/pdb
																				Figure 1b		PDB ID TRAP1-3		https://doi.org/10.2210/pdb3FWV/pdb
																						PDB of FDH1		https://doi.org/10.2210/pdb5DNA/pdb
																						PDB ID AlaDH3		https://doi.org/10.2210/pdb1PJB/pdb
																				Figure 1c		TRAP1-3			FDH1			FDH1@TRAP			AlaDH3			AlaDH3@TRAP			FDH1/AlaDH3@TRAP
																						2.2	2		2.35	2.25		3.3	2.95		4.42	3.8		5.95	5.4		8.3	7.3

## Sheet: Figure 2
												FDH1			FDH1@TRAP			FDH1/AlaDH3@TRAP
												105	95		99.5	79		85	72
												AlaDH3			AlaDH3@TRAP			FDH1/AlaDH3@TRAP
												101	99		105	67		96	90

## Sheet: Figure 3
															Figure 1a	PDB of FDH1		https://doi.org/10.2210/pdb5DNA/pdb
																PDB ID AlaDH3		https://doi.org/10.2210/pdb1PJB/pdb
																Chemical structures were done with Chemdraw
															Figure 1b	Time (h)	Scaffold			Free
																0	0	0	0	0	0	0
																1	5.07683	1.04277	1.04277	3.1418	0.832787	0.832787
																2	10.764	3.13899	3.13899	3.88039	0.834117	0.834117
																4	17.5555	6.09802	6.09802	3.61546	0.856888	0.856888
																8	40.2217	0	0	5.02393	1.03738	1.03738
																24	65.4726	0.127392	0.127392	19.0951	4.62264	4.62264
															Figure 1c	The docking was done with Swissdock server
																The docking files TRAP1-3 scaffold and NADH and NAD+ cofactors were included
															Figure 1d	Time / h	Free			Interopolation line
																0	0	0	0	-2.0177
																1	3.1418	0.832787	0.832787	-1.1383
																2	3.88039	0.834117	0.834117	-0.2589
																2.28				0
																4	3.61546	0.856888	0.856888	1.4999
																8	5.02393	1.03738	1.03738	5.0175
																24	19.0951	4.62264	4.62264	19.0879
																In orange standard deviation

## Sheet: Figure 4
																	Figure 4a	PDB of FDH1		https://doi.org/10.2210/pdb5DNA/pdb
																		PDB ID AlaDH3		https://doi.org/10.2210/pdb1PJB/pdb
																		Chemical structures were done with Chemdraw
																	Figure 4b			NADH consumption			H2O2 formation
																			Blank	0	0		0	0
																			Free	29	28		33.8	31.8
																			Scaffold	12.3	11.7		5.5	5.44

## Sheet: Figure 5
												Figure 5a	PDB of FDH1		https://doi.org/10.2210/pdb5DNA/pdb
													PDB ID AlaDH3		https://doi.org/10.2210/pdb1PJB/pdb
													Chemical structures were done with Chemdraw
												Figure 5b	Time (h)	Free	Scaffold	Alanine Standard
													1	16.1148	24.3165	17
													2	16.5548	22.8714	17
													4	13.0435	30.9717	17
													8	14.9063	35.7737	17
													24	16.1056	44.4444	17

## Sheet: Figure 6
																		Figures 6a-c	Confocal images treated with Image J				Figure 6e	% Relative infiltration distance
																								Green channel	Red Channel
																		Figure 6d	Radius	AlaDH3-AF488	FDH1-AF647			59.498	47.801
																			0.2935	0.8991	0.9578			56.494	49.629
																			0.587	0.9894	0.8816			58.702	59.478
																			0.8805	0.8632	0.9212			42.831	62.136
																			1.174	0.9226	0.823			45.37	60.021
																			1.4675	0.923	0.9677			47.2	42.075
																			1.761	1	0.9262			60.021	50.277
																			2.0545	0.8981	0.9491			42.075	53.693
																			2.348	0.8645	0.9469			63.244	50.011
																			2.6415	0.9021	0.9558			53.06	53.37
																			2.935	0.9365	0.9342				61.047
																			3.2285	0.9206	1				41.61
																			3.522	0.9221	0.876				54.799
																			3.8155	0.9382	0.8613				54.181
																			4.109	0.9108	0.878
																			4.4026	0.9195	0.846		Figure 6f	Co-localization analysis performed by Colormap Image J plugin
																			4.6961	0.9096	0.8515
																			4.9896	0.9193	0.9034
																			5.2831	0.917	0.9173
																			5.5766	0.9125	0.9142
																			5.8701	0.8892	0.87
																			6.1636	0.8959	0.9102
																			6.4571	0.8866	0.8792
																			6.7506	0.9123	0.8856
																			7.0441	0.9104	0.8874
																			7.3376	0.9269	0.8889
																			7.6311	0.9073	0.8905
																			7.9246	0.9299	0.8868
																			8.2181	0.901	0.9005
																			8.5116	0.9068	0.8544
																			8.8051	0.8945	0.8733
																			9.0986	0.898	0.8976
																			9.3921	0.9155	0.9246
																			9.6856	0.9022	0.8833
																			9.9791	0.8996	0.8477
																			10.2726	0.9055	0.9172
																			10.5661	0.9161	0.9179
																			10.8596	0.9101	0.91
																			11.1531	0.9136	0.8844
																			11.4466	0.9034	0.8538
																			11.7401	0.9011	0.898
																			12.0336	0.8825	0.9166
																			12.3271	0.8977	0.8938
																			12.6206	0.9043	0.8424
																			12.9141	0.8981	0.8808
																			13.2077	0.9079	0.9116
																			13.5012	0.9052	0.8883
																			13.7947	0.8999	0.8827
																			14.0882	0.8876	0.8902
																			14.3817	0.8797	0.8871
																			14.6752	0.8826	0.8549
																			14.9687	0.8709	0.8718
																			15.2622	0.9175	0.8598
																			15.5557	0.9205	0.8602
																			15.8492	0.8976	0.8567
																			16.1427	0.8827	0.8794
																			16.4362	0.8987	0.8954
																			16.7297	0.8772	0.8685
																			17.0232	0.8891	0.8503
																			17.3167	0.8856	0.8568
																			17.6102	0.8882	0.848
																			17.9037	0.8874	0.8665
																			18.1972	0.8833	0.9047
																			18.4907	0.8851	0.8628
																			18.7842	0.8903	0.8459
																			19.0777	0.8872	0.8323
																			19.3712	0.8848	0.8595
																			19.6647	0.8704	0.886
																			19.9582	0.8749	0.8763
																			20.2517	0.8918	0.8697
																			20.5452	0.8908	0.864
																			20.8387	0.8759	0.8752
																			21.1322	0.8778	0.8681
																			21.4257	0.862	0.8465
																			21.7192	0.8611	0.8578
																			22.0128	0.8667	0.8176
																			22.3063	0.8888	0.8476
																			22.5998	0.8894	0.8577
																			22.8933	0.8762	0.8345
																			23.1868	0.8651	0.8441
																			23.4803	0.8816	0.8161
																			23.7738	0.8663	0.8206
																			24.0673	0.872	0.8261
																			24.3608	0.8936	0.8205
																			24.6543	0.8894	0.8209
																			24.9478	0.8808	0.8163
																			25.2413	0.8627	0.828
																			25.5348	0.8512	0.8289
																			25.8283	0.8715	0.8356
																			26.1218	0.8703	0.8365
																			26.4153	0.8553	0.8143
																			26.7088	0.8634	0.8248
																			27.0023	0.861	0.8212
																			27.2958	0.855	0.8089
																			27.5893	0.8496	0.817
																			27.8828	0.8547	0.7969
																			28.1763	0.8407	0.8124
																			28.4698	0.8443	0.798
																			28.7633	0.8392	0.7824
																			29.0568	0.8456	0.7949
																			29.3503	0.8543	0.7785
																			29.6438	0.8393	0.7747
																			29.9373	0.837	0.7923
																			30.2308	0.8225	0.7762
																			30.5244	0.8099	0.7748
																			30.8179	0.8176	0.7839
																			31.1114	0.8285	0.7569
																			31.4049	0.8337	0.7428
																			31.6984	0.8189	0.7293
																			31.9919	0.8167	0.7586
																			32.2854	0.8218	0.7364
																			32.5789	0.8117	0.7302
																			32.8724	0.7886	0.7592
																			33.1659	0.7931	0.7379
																			33.4594	0.7803	0.7169
																			33.7529	0.7688	0.7105
																			34.0464	0.7568	0.6976
																			34.3399	0.7516	0.705
																			34.6334	0.7454	0.6929
																			34.9269	0.7514	0.6842
																			35.2204	0.7329	0.6545
																			35.5139	0.7267	0.6528
																			35.8074	0.7325	0.6666
																			36.1009	0.703	0.6336
																			36.3944	0.6831	0.6001
																			36.6879	0.6622	0.6007
																			36.9814	0.648	0.581
																			37.2749	0.6337	0.5897
																			37.5684	0.6033	0.5427
																			37.8619	0.5736	0.5344
																			38.1554	0.5315	0.4824
																			38.4489	0.4996	0.4813
																			38.7424	0.446	0.4615
																			39.0359	0.4034	0.4334
																			39.3295	0.3442	0.3863
																			39.623	0.2745	0.3388
																			39.9165	0.2133	0.3105
																			40.21	0	0

## Sheet: Figure 7
													Figure 1a	Scaffold			Free			Scaffold			Free
														63	62		32.5	27		33.5	32		25	15
													Figure 1b	Cycles	Scaffold			Free
														1	34.85	24.6		26	13.5
														2	27	16.5		14.5	6
														3	12	9		10.8	5.3
														4	11.5	9		6.25	5
														5	6.8	5.3		2.3	1.75

## Sheet: Figure 8
												Figure 8a	PDB of FDH1		https://doi.org/10.2210/pdb5DNA/pdb
													PDB ID AlaDH3		https://doi.org/10.2210/pdb1PJB/pdb
													PDB ID wTA2		https://doi.org/10.2210/pdb5LH9/pdb
													Chemical structures were done with Chemdraw
												Figure 8b	ωTA2			FDH1/ωTA2/AlaDH3@TRAP
													104	96		82	67.5
												Figure 8c	Time / h	Scaffold	Free
													2	0.684608	0.684608
													8	9.90928	6.21179
													24	51.2678	12.4632
													48	59.4252	24.6611

## Sheet: Supplementary Figure 1
																Supplementary Figure 1a		SDS-page gel itself
																Supplementary Figure 1b		MALDI-TOF spectrum direclty obtained from MALDI/TOF-TOF MS UltraflExt.reme III (Bruker) and processed with flexAnaysis program
																Supplementary Figure 1c
																CD spectrum data								Denaturation curves data
																Wavelength (nm)	TRAP1-3	TRAP2-3-1	FDH1	ωTA2	AlaDH3			Temperature (ºC)	TRAP1-3	TRAP2-3-1	FDH1	ωTA2	AlaDH3
																260	-14.5161	48.4707	133.534	34.822	41.4504			14.99	0	0	0	0	0
																259	12.5702	60.259	169.842	38.9518	46.3662			16.11	-0.0777583	-0.0145988	0.04335	0.0380654	0.0809239
																258	-58.2891	2.62948	142.156	29.0466	34.5756			17.04	-0.0244548	-0.0600005	0.0345556	0.0628786	0.192485
																257	-33.9195	-1.1765	157.281	32.7189	38.947			18.07	-0.0234813	-0.0947668	0.0266999	-0.0243725	0.220797
																256	-75.5281	-6.1384	102.953	45.6938	54.3917			19.07	0.0452687	-0.0650299	0.0980639	0.0303477	0.0899462
																255	27.9705	88.8896	142.675	93.7242	111.565			20.05	-0.0308671	0.0723167	0.0274098	0.0111562	-0.0125925
																254	17.2672	95.1275	114.168	91.8072	109.283			21.09	0.00438084	-0.0849715	0.0933001	0.0387777	0.106109
																253	8.43295	40.769	106.147	92.9128	110.599			22.1	0.0499546	-0.0280814	0.030707	0.0115149	0.0803981
																252	-35.2813	0.330156	55.2446	53.5483	63.7412			23.08	0.0133827	0.0558241	0.0896744	0.0450963	0.0770216
																251	-138.5	-64.8022	34.4236	0.346004	0.411866			24.1	0.0624805	-0.0178095	0.0618246	0.074086	0.209561
																250	-152.369	-76.8521	21.3313	-65.2088	-77.6213			25.08	0.00617861	-0.0186749	0.0615899	0.0752442	0.170372
																249	-169.885	-77.6837	35.9366	-80.376	-95.6756			26.09	0.153219	0.0726553	0.103708	0.0572262	0.208924
																248	-218.983	-77.1055	23.7149	-135.105	-160.823			27.06	0.072722	0.060427	0.0770021	0.0554172	0.0572888
																247	-386.953	-103.273	-87.8641	-212.306	-252.718			28.11	0.069412	-0.00055184	0.047357	0.0395361	0.199681
																246	-481.771	-95.3006	-66.9312	-244.679	-291.254			29.09	0.0872923	0.0508199	0.133335	0.0505027	0.11217
																245	-687.723	-137.677	-125.809	-336.879	-401.004			30.09	0.0495457	0.082112	0.155565	0.102415	0.120951
																244	-899.046	-223.654	-170.559	-387.198	-460.901			31.07	0.185521	0.211632	0.119472	0.0523117	0.103397
																243	-1162	-322.851	-240.374	-537.074	-639.307			32.09	0.153524	0.133609	0.166096	0.0536492	0.205022
																242	-1427.01	-331.614	-328.161	-627.539	-746.991			33.08	0.136319	0.159508	0.129938	0.0678648	0.404443
																241	-1886.21	-426.622	-476.476	-819.501	-975.494			34.1	0.160572	0.0711252	0.0990496	0.0781088	0.178896
																240	-2413.66	-547.466	-731.227	-1021.85	-1216.36			35.06	0.158651	0.119963	0.11956	0.102415	0.237071
																239	-3086.79	-779.837	-1029.99	-1305.45	-1553.94			36.08	0.150649	0.217352	0.116063	0.0998012	0.126091
																238	-3850.39	-1065.07	-1350.9	-1643.3	-1956.11			37.08	0.20551	0.166707	0.128906	0.10571	0.266296
																237	-4566.69	-1254.9	-1546.97	-1994.1	-2373.68			38.09	0.247248	0.177167	0.195524	0.0722207	0.226969
																236	-5357.4	-1496.6	-1832.97	-2331.1	-2774.83			39.07	0.276979	0.262841	0.117841	0.131973	0.209339
																235	-6247.5	-1649.43	-2119.85	-2654.66	-3159.98			40.08	0.295691	0.241093	0.102875	0.134269	0.437781
																234	-7252.46	-1903.9	-2530.22	-3001.29	-3572.59			41.06	0.277272	0.202314	0.14609	0.0989659	0.359386
																233	-8323.68	-2104.06	-2953.14	-3456.42	-4114.35			42.09	0.310508	0.381688	0.167809	0.117527	0.342662
																232	-9235.37	-2332.08	-3500.49	-3979.99	-4737.59			43.08	0.350662	0.283811	0.191657	0.189153	0.2397
																231	-10251.9	-2476.18	-4048.12	-4472.37	-5323.69			44.07	0.41653	0.294835	0.203854	0.123738	0.351122
																230	-11356.8	-2804.77	-4532.5	-5047.05	-6007.76			45.08	0.433827	0.288715	0.145527	0.144467	0.373047
																229	-12262.2	-3033.24	-5031.14	-5616.58	-6685.7			46.08	0.439707	0.465024	0.160563	0.104188	0.232476
																228	-13150.7	-3241.54	-5483.59	-6088.74	-7247.73			47.07	0.518724	0.459954	0.104025	0.134592	0.303271
																227	-13853.7	-3311.18	-5862.91	-6625.15	-7886.25			48.08	0.502174	0.559603	0.173769	0.11702	0.403562
																226	-14455.1	-3456.5	-6217.46	-7108.28	-8461.35			49.08	0.618711	0.505949	0.166148	0.126126	0.438785
																225	-14996.4	-3674.71	-6635.32	-7553.11	-8990.85			50.09	0.532957	0.469425	0.110601	0.145097	0.365196
																224	-15236.3	-3777.44	-7016.76	-7900.38	-9404.22			51.09	0.62437	0.523356	0.17161	0.160112	0.253676
																223	-15517.8	-3914.37	-7340.83	-8190.99	-9750.14			52.1	0.63258	0.583874	0.154356	0.160973	0.38399
																222	-15475.2	-3939.83	-7589.35	-8481.75	-10096.3			53.07	0.76999	0.607429	0.203098	0.177679	0.46006
																221	-15383.7	-3868.41	-7640.4	-8504.3	-10123.1			54.09	0.775006	0.719827	0.239812	0.200622	0.269673
																220	-15438.1	-3895.95	-7714.52	-8610.47	-10249.5			55.09	0.781808	0.617903	0.157823	0.18018	0.381544
																219	-15128.9	-3790.08	-7780.97	-8639.82	-10284.4			56.08	0.785391	0.57205	0.22751	0.174364	0.386057
																218	-15093.7	-3746.84	-7685.11	-8709.91	-10367.8			57.07	0.84965	0.71068	0.241256	0.196748	0.27637
																217	-14921	-3695.2	-7661.92	-8727.77	-10389.1			58.08	0.839473	0.72778	0.265392	0.212773	0.569694
																216	-14801.9	-3697.18	-7567.71	-8687.81	-10341.5			59.09	0.858638	0.757388	0.27763	0.216442	0.622242
																215	-14667.1	-3675.3	-7443.84	-8708.88	-10366.6			60.07	0.81141	0.658652	0.352226	0.301715	0.68668
																214	-14493.2	-3688.64	-7552.89	-8607.46	-10245.9			61.07	0.817114	0.74713	0.357683	0.216221	0.610029
																213	-14398.8	-3664	-7560.25	-8653.25	-10300.4			62.08	0.812656	0.859978	0.428372	0.313983	0.787364
																212	-14412.6	-3673.17	-7516.59	-8737.78	-10401			63.12	0.889285	0.861428	0.485726	0.338863	0.684363
																211	-14724.2	-3773.4	-7503.07	-8976.1	-10684.7			64.07	0.888324	0.792399	0.504295	0.409105	0.705469
																210	-14988.9	-3712.37	-7298.24	-9134.04	-10872.7			65.07	0.836299	0.927978	0.633042	0.514154	0.858588
																209	-14882.1	-3729.03	-7053.14	-8999.42	-10712.5			66.09	0.842828	0.835437	0.698527	0.745565	0.818372
																208	-14149.9	-3550.41	-6772.88	-8652.13	-10299.1			67.07	0.892024	0.832273	0.838375	0.875934	0.775926
																207	-12435.8	-3198.32	-5789.03	-8055.27	-9588.6			68.07	0.966647	0.832414	0.884676	0.969678	0.819983
																206	-10273.1	-2670.29	-4351.19	-7067.89	-8413.27			69.06	0.974825	0.799659	0.926512	0.979169	0.888353
																205	-7847.29	-2076.33	-2786	-6058.92	-7212.23			70.07	0.938279	0.872589	0.958662	0.932463	0.941006
																204	-5037.44	-1183.98	-1017.72	-4785.01	-5695.84			71.09	0.921619	0.892626	0.946518	0.94961	0.673241
																203	-939.546	-70.5288	384.734	-2563.76	-3051.78			72.08	0.900733	0.812778	0.957864	0.93232	0.832545
																202	3177.37	1074.51	1540.29	-546.284	-650.269			73.08	0.863448	0.810912	0.945397	0.959203	0.701647
																201	4705.41	2505.83	2739	1685.03	2005.78			74.06	0.901532	0.765386	1.0207	0.929173	1.05404
																200	5155.57	3778.45	4320.45	3586.03	4268.64			75.09	0.929829	0.800103	1.02155	0.950963	0.8659
																199	2290.57	5134.65	5469.26	5071.89	6037.32			76.08	0.881841	0.662662	0.923309	0.94899	0.990477
																198	1484.11	5706.79	5144.65	5703.6	6789.29			77.06	0.861241	0.829456	1.03918	0.922481	0.964927
																197	-210.705	5796.19	2638.16	5832.35	6942.54			78.08	0.905147	0.822024	0.936445	0.960848	0.665763
																196	-12.1653	4863.04	981.057	5580.17	6642.36			79.07	0.842497	0.823969	0.966577	0.892194	0.83107
																195	-582.07	2708.69	528.094	4478.05	5330.45			80.08	0.904439	0.764187	0.99496	0.920379	1.0609
																194	-165.224	2147.73	1477.4	3689.21	4391.46			81.07	0.919594	0.873003	0.987034	0.925837	0.94903
																193	-1370.42	1485.17	-221.207	3225.26	3839.19			82.06	0.928044	0.830006	0.984142	0.924161	0.936429
																192	-2061.7	1119.69	1544.64	2530.95	3012.72			83.06	0.922326	0.860933	0.988184	0.942697	0.739001
																191	-268.542	917.637	1610.17	2908.39	3462			84.08	0.953226	0.842193	0.972655	0.972163	0.891948
																190	622.886	1460.76	880.211	1765.58	2101.66			85.09	0.9157	0.863539	0.963684	0.918289	0.844125
																								86.08	0.950928	0.842003	0.987815	0.907107	0.984067
																								87.09	0.911033	0.954602	1.00859	0.986005	0.884858
																								88.08	1.02549	0.819717	1.00643	0.9346	0.869963
																								89.11	0.940369	0.759943	1.06459	0.907891	1.10692
																								90.07	0.947657	0.934525	0.957067	0.972404	0.829658
																								91.09	0.957911	0.974396	1.01307	0.976309	1.0067
																								92.08	0.991258	0.845847	1.04963	0.993041	1.11184
																								93.07	0.9755	0.906929	1.06696	0.944352	1.0327
																								94.07	1.01171	0.847313	1.05914	0.948529	0.816656
																								95.07	0.997878	0.853463	1.01351	0.981131	1.14535
																								96.08	0.989616	0.830619	1.01129	0.963508	1.09021
																								97.08	0.966251	0.754913	1.01287	0.967141	0.963335
																								98.1	1.02629	0.947193	0.92159	0.975935	0.884349
																								99.09	1.00213	0.941582	0.966882	0.937475	1.09354
																								100.06	1	1	1	1	1

## Sheet: Supplementary Figure 2
																		Supplementary Figure 2a		Elution Volume / mL	TRAP1-3	FDH1	AlaDH3	FDH1/AlaDH3@TRAP		Supplementary Figure 2b		Elution Volume / mL	TRAP2-3-1	FDH1	ωTA2	AlaDH3	FDH1/ωTA2/AlaDH3@TRAP		Supplementary Figure 2c		SDS-page gel itself
																				8.00022	0.00808921	0.00184363	-0.00382805	-0.00135318				8.00022	0.0346241	0.00184363	0.0106859	-0.00382805	0.0053927
																				8.00104	0.0346241	0.00185151	-0.00380531	-0.00136196				8.00104	0.0346241	0.00185151	0.0106859	-0.00380531	0.00539007
																				8.00188	0.0346241	0.00185186	-0.00377742	-0.00133511				8.00188	0.0346241	0.00185186	0.0106859	-0.00377742	0.0054125
																				8.00271	0.0346241	0.00186837	-0.00377605	-0.00131177				8.00271	0.0346241	0.00186837	0.0106859	-0.00377605	0.00539401
																				8.00354	0.0346241	0.00188938	-0.00374363	-0.00129772				8.00354	0.0346241	0.00188938	0.0106859	-0.00374363	0.00536697
																				8.00437	0.0346241	0.0018865	-0.00375591	-0.0012831				8.00437	0.0346241	0.0018865	0.0106859	-0.00375591	0.00538375
																				8.0052	0.0346241	0.0018871	-0.00384705	-0.00126945				8.0052	0.0346241	0.0018871	0.0106859	-0.00384705	0.00538149
																				8.00603	0.0346241	0.0018995	-0.0039027	-0.00122865				8.00603	0.0346241	0.0018995	0.0106859	-0.0039027	0.00536637
																				8.00686	0.0346241	0.00190307	-0.00387237	-0.00119973				8.00686	0.0346241	0.00190307	0.0106859	-0.00387237	0.00536774
																				8.00769	0.0346241	0.00191059	-0.00388387	-0.00121085				8.00769	0.0346241	0.00191059	0.0106859	-0.00388387	0.00538275
																				8.00852	0.0346241	0.00192216	-0.00390269	-0.0012112				8.00852	0.0346241	0.00192216	0.0106859	-0.00390269	0.00534564
																				8.00935	0.0346241	0.00192623	-0.00391302	-0.00120835				8.00935	0.0346241	0.00192623	0.0106859	-0.00391302	0.00536174
																				8.01018	0.0346241	0.00192874	-0.00388647	-0.00119975				8.01018	0.0346241	0.00192874	0.0106859	-0.00388647	0.00537693
																				8.01101	0.0346241	0.00193973	-0.00389632	-0.00118651				8.01101	0.0346241	0.00193973	0.0106859	-0.00389632	0.00538103
																				8.01184	0.0346241	0.00196128	-0.0038816	-0.0011828				8.01184	0.0346241	0.00196128	0.0106859	-0.0038816	0.00536921
																				8.01267	0.0346241	0.00197662	-0.00385843	-0.00116576				8.01267	0.0346241	0.00197662	0.0106859	-0.00385843	0.00533504
																				8.01351	0.0346241	0.00199597	-0.00387299	-0.00112261				8.01351	0.0346241	0.00199597	0.0106859	-0.00387299	0.00533071
																				8.01434	0.0346241	0.00202636	-0.00389554	-0.00110798				8.01434	0.0346241	0.00202636	0.0106859	-0.00389554	0.00532739
																				8.01517	0.0346241	0.00204334	-0.00391543	-0.00111305				8.01517	0.0346241	0.00204334	0.0106859	-0.00391543	0.00533465
																				8.016	0.0346241	0.00206051	-0.0039212	-0.00111269				8.016	0.0346241	0.00206051	0.0106859	-0.0039212	0.00536285
																				8.01683	0.0346241	0.00206882	-0.00389604	-0.00113385				8.01683	0.0346241	0.00206882	0.0106859	-0.00389604	0.00539224
																				8.01766	0.0346241	0.00206365	-0.00389507	-0.00116121				8.01766	0.0346241	0.00206365	0.0106859	-0.00389507	0.00542216
																				8.01849	0.0346241	0.00206184	-0.00392243	-0.00119045				8.01849	0.0346241	0.00206184	0.0106859	-0.00392243	0.00543108
																				8.01932	0.0346241	0.00207297	-0.00388178	-0.00123485				8.01932	0.0346241	0.00207297	0.0106859	-0.00388178	0.00543596
																				8.02015	0.0346241	0.0020922	-0.00389072	-0.00123826				8.02015	0.0346241	0.0020922	0.0106859	-0.00389072	0.00545879
																				8.02098	0.0346241	0.00211938	-0.00388955	-0.00124653				8.02098	0.0346241	0.00211938	0.0106859	-0.00388955	0.005493
																				8.02181	0.0346241	0.00210664	-0.00385568	-0.00125733				8.02181	0.0346241	0.00210664	0.0106859	-0.00385568	0.00546995
																				8.02264	0.0346241	0.00210627	-0.00385935	-0.00125609				8.02264	0.0346241	0.00210627	0.0106859	-0.00385935	0.00548084
																				8.02347	0.0346241	0.00210989	-0.00386465	-0.00125313				8.02347	0.0346241	0.00210989	0.0106859	-0.00386465	0.00550144
																				8.0243	0.0346241	0.00208732	-0.00382347	-0.00126966				8.0243	0.0346241	0.00208732	0.0106859	-0.00382347	0.00550488
																				8.02513	0.0346241	0.00209666	-0.00381215	-0.00127559				8.02513	0.0346241	0.00209666	0.0106859	-0.00381215	0.00546655
																				8.02596	0.0346241	0.00210455	-0.00378738	-0.00128979				8.02596	0.0346241	0.00210455	0.0106859	-0.00378738	0.00546879
																				8.02679	0.0346241	0.00210711	-0.00379666	-0.00132108				8.02679	0.0346241	0.00210711	0.0106859	-0.00379666	0.00545545
																				8.02763	0.0346241	0.00210277	-0.00382504	-0.00133688				8.02763	0.0346241	0.00210277	0.0106859	-0.00382504	0.00551095
																				8.02846	0.0346241	0.00210408	-0.00382473	-0.00134682				8.02846	0.0346241	0.00210408	0.0106859	-0.00382473	0.00553253
																				8.02929	0.0346241	0.00210053	-0.00383165	-0.00134339				8.02929	0.0346241	0.00210053	0.0106859	-0.00383165	0.00558874
																				8.03012	0.0346241	0.00212043	-0.00382887	-0.00136505				8.03012	0.0346241	0.00212043	0.0106859	-0.00382887	0.00559582
																				8.03095	0.0346241	0.00215222	-0.00382792	-0.00137777				8.03095	0.0346241	0.00215222	0.0106859	-0.00382792	0.00563108
																				8.03178	0.0346241	0.0021833	-0.00381515	-0.00138793				8.03178	0.0346241	0.0021833	0.0106859	-0.00381515	0.0056231
																				8.03261	0.0346241	0.00221352	-0.00378521	-0.00137708				8.03261	0.0346241	0.00221352	0.0106859	-0.00378521	0.00565664
																				8.03344	0.0346241	0.00222309	-0.00376758	-0.00138325				8.03344	0.0346241	0.00222309	0.0106859	-0.00376758	0.00565495
																				8.03427	0.0346241	0.00222772	-0.00374545	-0.00141939				8.03427	0.0346241	0.00222772	0.0106859	-0.00374545	0.00566906
																				8.0351	0.0346241	0.00224666	-0.00370214	-0.00144639				8.0351	0.0346241	0.00224666	0.0106859	-0.00370214	0.00566224
																				8.03593	0.0346241	0.00227726	-0.00367438	-0.00145655				8.03593	0.0346241	0.00227726	0.0106859	-0.00367438	0.00565315
																				8.03676	0.0346241	0.00228383	-0.00368332	-0.00144516				8.03676	0.0346241	0.00228383	0.0106859	-0.00368332	0.00564859
																				8.03759	0.0346241	0.00226534	-0.00372078	-0.00146345				8.03759	0.0346241	0.00226534	0.0106859	-0.00372078	0.00567048
																				8.03842	0.0346241	0.00228146	-0.00371694	-0.00146575				8.03842	0.0346241	0.00228146	0.0106859	-0.00371694	0.00567904
																				8.03926	0.0346241	0.00230158	-0.00370382	-0.0014493				8.03926	0.0346241	0.00230158	0.0106859	-0.00370382	0.00570474
																				8.04009	0.0346241	0.00232452	-0.00369952	-0.00143679				8.04009	0.0346241	0.00232452	0.0106859	-0.00369952	0.00573406
																				8.04092	0.0346241	0.00230426	-0.00370287	-0.00143693				8.04092	0.0346241	0.00230426	0.0106859	-0.00370287	0.00575246
																				8.04175	0.0346241	0.00226815	-0.00370676	-0.00143174				8.04175	0.0346241	0.00226815	0.0106859	-0.00370676	0.00576083
																				8.04258	0.0346241	0.00227161	-0.00370165	-0.00143025				8.04258	0.0346241	0.00227161	0.0106859	-0.00370165	0.00577638
																				8.04341	0.0346241	0.00227929	-0.00370822	-0.0014503				8.04341	0.0346241	0.00227929	0.0106859	-0.00370822	0.00579426
																				8.04424	0.0346241	0.00230339	-0.00370849	-0.00145967				8.04424	0.0346241	0.00230339	0.0106859	-0.00370849	0.00580617
																				8.04507	0.0346241	0.00229675	-0.00372868	-0.00147295				8.04507	0.0346241	0.00229675	0.0106859	-0.00372868	0.00583221
																				8.0459	0.0346241	0.0023285	-0.00373638	-0.00149729				8.0459	0.0346241	0.0023285	0.0106859	-0.00373638	0.00584622
																				8.04673	0.0346241	0.00236295	-0.00369287	-0.001501				8.04673	0.0346241	0.00236295	0.0106859	-0.00369287	0.00589045
																				8.04756	0.0346241	0.00237057	-0.00362795	-0.00150414				8.04756	0.0346241	0.00237057	0.0106859	-0.00362795	0.00591476
																				8.04839	0.0346241	0.00235599	-0.00359388	-0.00153584				8.04839	0.0346241	0.00235599	0.0106859	-0.00359388	0.00592305
																				8.04922	0.0346241	0.00237464	-0.00359465	-0.00155816				8.04922	0.0346241	0.00237464	0.0106859	-0.00359465	0.0059204
																				8.05005	0.0346241	0.00238837	-0.00356045	-0.00155264				8.05005	0.0346241	0.00238837	0.0106859	-0.00356045	0.00596213
																				8.05088	0.0346241	0.00241532	-0.0035194	-0.00154959				8.05088	0.0346241	0.00241532	0.0106859	-0.0035194	0.00598226
																				8.05171	0.0346241	0.0024334	-0.00351603	-0.0015562				8.05171	0.0346241	0.0024334	0.0106859	-0.00351603	0.00599677
																				8.05255	0.0346241	0.0024573	-0.00351499	-0.00157125				8.05255	0.0346241	0.0024573	0.0106859	-0.00351499	0.00601736
																				8.05338	0.0346241	0.00246447	-0.00350695	-0.00157106				8.05338	0.0346241	0.00246447	0.0106859	-0.00350695	0.00602216
																				8.05421	0.0346241	0.00245833	-0.00352264	-0.00155568				8.05421	0.0346241	0.00245833	0.0106859	-0.00352264	0.00602571
																				8.05504	0.0346241	0.00245692	-0.00351596	-0.00154825				8.05504	0.0346241	0.00245692	0.0106859	-0.00351596	0.0060534
																				8.05587	0.0346241	0.00245469	-0.00350553	-0.00156571				8.05587	0.0346241	0.00245469	0.0106859	-0.00350553	0.00607978
																				8.0567	0.0346241	0.00245741	-0.00351175	-0.00157832				8.0567	0.0346241	0.00245741	0.0106859	-0.00351175	0.00610325
																				8.05753	0.0346241	0.0024623	-0.00351392	-0.00158491				8.05753	0.0346241	0.0024623	0.0106859	-0.00351392	0.00609721
																				8.05836	0.0346241	0.00246293	-0.00353775	-0.00161778				8.05836	0.0346241	0.00246293	0.0106859	-0.00353775	0.00609205
																				8.05919	0.0346241	0.00248249	-0.00356004	-0.00163963				8.05919	0.0346241	0.00248249	0.0106859	-0.00356004	0.00606886
																				8.06002	0.0346241	0.00250324	-0.00353275	-0.00165111				8.06002	0.0346241	0.00250324	0.0106859	-0.00353275	0.00606585
																				8.06085	0.0346241	0.00250647	-0.00352617	-0.00164127				8.06085	0.0346241	0.00250647	0.0106859	-0.00352617	0.00605117
																				8.06168	0.0346241	0.00249353	-0.00350312	-0.00162937				8.06168	0.0346241	0.00249353	0.0106859	-0.00350312	0.00602235
																				8.06251	0.0346241	0.00248479	-0.00349373	-0.00162701				8.06251	0.0346241	0.00248479	0.0106859	-0.00349373	0.0060087
																				8.06334	0.0346241	0.00250119	-0.00348029	-0.0016077				8.06334	0.0346241	0.00250119	0.0106859	-0.00348029	0.00600521
																				8.06417	0.0346241	0.00253135	-0.00346384	-0.00159773				8.06417	0.0346241	0.00253135	0.0106859	-0.00346384	0.00601701
																				8.065	0.0346241	0.00253302	-0.00344861	-0.00160801				8.065	0.0346241	0.00253302	0.0106859	-0.00344861	0.00601743
																				8.06583	0.0346241	0.00255526	-0.00345049	-0.00161631				8.06583	0.0346241	0.00255526	0.0106859	-0.00345049	0.00600632
																				8.06667	0.0346241	0.00258763	-0.00345515	-0.00161726				8.06667	0.0346241	0.00258763	0.0106859	-0.00345515	0.00601619
																				8.0675	0.0346241	0.00259595	-0.00344726	-0.00161575				8.0675	0.0346241	0.00259595	0.0106859	-0.00344726	0.00603152
																				8.06833	0.0346241	0.00259426	-0.00345068	-0.00161325				8.06833	0.0346241	0.00259426	0.0106859	-0.00345068	0.00605005
																				8.06916	0.0346241	0.00260732	-0.00345408	-0.00160225				8.06916	0.0346241	0.00260732	0.0106859	-0.00345408	0.00606313
																				8.06999	0.0346241	0.00260973	-0.00343001	-0.00158274				8.06999	0.0346241	0.00260973	0.0106859	-0.00343001	0.00607837
																				8.07082	0.0346241	0.00261514	-0.00341704	-0.00156877				8.07082	0.0346241	0.00261514	0.0106859	-0.00341704	0.00607165
																				8.07165	0.0346241	0.00262579	-0.00339865	-0.00155583				8.07165	0.0346241	0.00262579	0.0106859	-0.00339865	0.00606795
																				8.07248	0.0346241	0.00261923	-0.00338403	-0.0015596				8.07248	0.0346241	0.00261923	0.0106859	-0.00338403	0.00605564
																				8.07331	0.0346241	0.00261405	-0.00341451	-0.00153939				8.07331	0.0346241	0.00261405	0.0106859	-0.00341451	0.0060649
																				8.07414	0.0346241	0.00260082	-0.00343514	-0.00150775				8.07414	0.0346241	0.00260082	0.0106859	-0.00343514	0.00607148
																				8.07497	0.0346241	0.00259281	-0.00342989	-0.00149092				8.07497	0.0346241	0.00259281	0.0106859	-0.00342989	0.00606683
																				8.0758	0.0346241	0.00261254	-0.00343416	-0.00146528				8.0758	0.0346241	0.00261254	0.0106859	-0.00343416	0.00608229
																				8.07663	0.0346241	0.00262978	-0.00347417	-0.00145689				8.07663	0.0346241	0.00262978	0.0106859	-0.00347417	0.00610922
																				8.07746	0.0346241	0.00264028	-0.00350075	-0.00145908				8.07746	0.0346241	0.00264028	0.0106859	-0.00350075	0.00612975
																				8.0783	0.0346241	0.00265108	-0.00349007	-0.00145912				8.0783	0.0346241	0.00265108	0.0106859	-0.00349007	0.00613992
																				8.07912	0.0346241	0.00267717	-0.00344845	-0.00145456				8.07912	0.0346241	0.00267717	0.0106859	-0.00344845	0.00613574
																				8.07996	0.0346241	0.00269372	-0.00346323	-0.00145106				8.07996	0.0346241	0.00269372	0.0106859	-0.00346323	0.00614925
																				8.08079	0.0346241	0.00267817	-0.00346649	-0.00147011				8.08079	0.0346241	0.00267817	0.0106859	-0.00346649	0.00614638
																				8.08162	0.0346241	0.00265397	-0.00345122	-0.0015				8.08162	0.0346241	0.00265397	0.0106859	-0.00345122	0.00613735
																				8.08245	0.0346241	0.00267331	-0.00344326	-0.00151259				8.08245	0.0346241	0.00267331	0.0106859	-0.00344326	0.0061332
																				8.08328	0.0346241	0.00271927	-0.00343732	-0.00153214				8.08328	0.0346241	0.00271927	0.0106859	-0.00343732	0.00613989
																				8.08411	0.0346241	0.0027549	-0.0034397	-0.00154747				8.08411	0.0346241	0.0027549	0.0106859	-0.0034397	0.00615575
																				8.08494	0.0346241	0.0027676	-0.0034249	-0.00153985				8.08494	0.0346241	0.0027676	0.0106859	-0.0034249	0.00617572
																				8.08577	0.0346241	0.00276263	-0.00343422	-0.00153285				8.08577	0.0346241	0.00276263	0.0106859	-0.00343422	0.00618942
																				8.0866	0.0346241	0.00277752	-0.00339939	-0.00151638				8.0866	0.0346241	0.00277752	0.0106859	-0.00339939	0.00621598
																				8.08743	0.0346241	0.00279708	-0.0033757	-0.00149772				8.08743	0.0346241	0.00279708	0.0106859	-0.0033757	0.00622314
																				8.08826	0.0346241	0.00280896	-0.00338022	-0.00150541				8.08826	0.0346241	0.00280896	0.0106859	-0.00338022	0.00621155
																				8.08909	0.0346241	0.0028357	-0.00339365	-0.00153627				8.08909	0.0346241	0.0028357	0.0106859	-0.00339365	0.00619355
																				8.08992	0.0346241	0.00285903	-0.00340306	-0.00154576				8.08992	0.0346241	0.00285903	0.0106859	-0.00340306	0.00620944
																				8.09075	0.0346241	0.00288171	-0.00337464	-0.00155259				8.09075	0.0346241	0.00288171	0.0106859	-0.00337464	0.00624033
																				8.09159	0.0346241	0.00290901	-0.00334856	-0.00156411				8.09159	0.0346241	0.00290901	0.0106859	-0.00334856	0.00623398
																				8.09242	0.0346241	0.0029124	-0.00334466	-0.00157084				8.09242	0.0346241	0.0029124	0.0106859	-0.00334466	0.00624283
																				8.09325	0.0346241	0.00292041	-0.00333888	-0.00159487				8.09325	0.0346241	0.00292041	0.0106859	-0.00333888	0.00622622
																				8.09408	0.0346241	0.00293439	-0.00333077	-0.00162614				8.09408	0.0346241	0.00293439	0.0106859	-0.00333077	0.00620252
																				8.09491	0.0346241	0.00296361	-0.00332708	-0.00163986				8.09491	0.0346241	0.00296361	0.0106859	-0.00332708	0.0061856
																				8.09574	0.0346241	0.00298974	-0.00331831	-0.00163623				8.09574	0.0346241	0.00298974	0.0106859	-0.00331831	0.00621055
																				8.09657	0.0346241	0.00301787	-0.0032917	-0.00165338				8.09657	0.0346241	0.00301787	0.0106859	-0.0032917	0.00621536
																				8.0974	0.0346241	0.00304512	-0.00329172	-0.0016642				8.0974	0.0346241	0.00304512	0.0106859	-0.00329172	0.0062145
																				8.09823	0.0346241	0.00306261	-0.00327946	-0.00167952				8.09823	0.0346241	0.00306261	0.0106859	-0.00327946	0.0062068
																				8.09906	0.0346241	0.00306437	-0.00326057	-0.00171217				8.09906	0.0346241	0.00306437	0.0106859	-0.00326057	0.00620952
																				8.09989	0.0346241	0.00305888	-0.00325089	-0.00171543				8.09989	0.0346241	0.00305888	0.0106859	-0.00325089	0.00618957
																				8.10072	0.0346241	0.00305544	-0.00321425	-0.00171662				8.10072	0.0346241	0.00305544	0.0106859	-0.00321425	0.00619076
																				8.10155	0.0346241	0.0030633	-0.00319261	-0.00167029				8.10155	0.0346241	0.0030633	0.0106859	-0.00319261	0.00618159
																				8.10238	0.0346241	0.00310095	-0.00317352	-0.00163522				8.10238	0.0346241	0.00310095	0.0106859	-0.00317352	0.00620902
																				8.10321	0.0346241	0.00314154	-0.00316577	-0.00163137				8.10321	0.0346241	0.00314154	0.0106859	-0.00316577	0.00625361
																				8.10404	0.0346241	0.00316326	-0.00319135	-0.00161965				8.10404	0.0346241	0.00316326	0.0106859	-0.00319135	0.00627205
																				8.10488	0.0346241	0.00318742	-0.00321994	-0.00163703				8.10488	0.0346241	0.00318742	0.0106859	-0.00321994	0.00629514
																				8.10571	0.0346241	0.00320235	-0.0032103	-0.00164435				8.10571	0.0346241	0.00320235	0.0106859	-0.0032103	0.00627935
																				8.10654	0.0346241	0.0032175	-0.0031843	-0.00162953				8.10654	0.0346241	0.0032175	0.0106859	-0.0031843	0.0062741
																				8.10737	0.0346241	0.00323195	-0.00319144	-0.00159809				8.10737	0.0346241	0.00323195	0.0106859	-0.00319144	0.00629262
																				8.1082	0.0346241	0.00323005	-0.00320014	-0.00159464				8.1082	0.0346241	0.00323005	0.0106859	-0.00320014	0.00628818
																				8.10903	0.0346241	0.00324746	-0.00319263	-0.00158387				8.10903	0.0346241	0.00324746	0.0106859	-0.00319263	0.00627604
																				8.10986	0.0346241	0.00326037	-0.00317708	-0.00156998				8.10986	0.0346241	0.00326037	0.0106859	-0.00317708	0.00627893
																				8.11069	0.0346241	0.00327586	-0.00318092	-0.00158799				8.11069	0.0346241	0.00327586	0.0106859	-0.00318092	0.00627461
																				8.11152	0.0346241	0.00329023	-0.0032007	-0.00160893				8.11152	0.0346241	0.00329023	0.0106859	-0.0032007	0.00626556
																				8.11235	0.0346241	0.00332473	-0.0032022	-0.00161201				8.11235	0.0346241	0.00332473	0.0106859	-0.0032022	0.00624592
																				8.11318	0.0346241	0.00335397	-0.00318505	-0.00164423				8.11318	0.0346241	0.00335397	0.0106859	-0.00318505	0.00623845
																				8.11401	0.0346241	0.00338417	-0.00317494	-0.00166232				8.11401	0.0346241	0.00338417	0.0106859	-0.00317494	0.00623396
																				8.11484	0.0346241	0.00340406	-0.00314442	-0.00167109				8.11484	0.0346241	0.00340406	0.0106859	-0.00314442	0.00620864
																				8.11567	0.0346241	0.00342436	-0.00311577	-0.00167855				8.11567	0.0346241	0.00342436	0.0106859	-0.00311577	0.00619002
																				8.11651	0.0346241	0.00347392	-0.00311429	-0.00170395				8.11651	0.0346241	0.00347392	0.0106859	-0.00311429	0.00621384
																				8.11734	0.0346241	0.00349834	-0.00310825	-0.00172208				8.11734	0.0346241	0.00349834	0.0106859	-0.00310825	0.00622843
																				8.11817	0.0346241	0.00352021	-0.00307924	-0.00173328				8.11817	0.0346241	0.00352021	0.0106859	-0.00307924	0.00622279
																				8.119	0.0346241	0.00353361	-0.00305605	-0.00169205				8.119	0.0346241	0.00353361	0.0106859	-0.00305605	0.00620981
																				8.11983	0.0346241	0.00353397	-0.00304465	-0.00168793				8.11983	0.0346241	0.00353397	0.0106859	-0.00304465	0.00620309
																				8.12066	0.0346241	0.00353761	-0.00303231	-0.00169715				8.12066	0.0346241	0.00353761	0.0106859	-0.00303231	0.00620316
																				8.12149	0.0346241	0.0035447	-0.00301372	-0.00168403				8.12149	0.0346241	0.0035447	0.0106859	-0.00301372	0.00619653
																				8.12232	0.0346241	0.00357754	-0.00301948	-0.00166583				8.12232	0.0346241	0.00357754	0.0106859	-0.00301948	0.00620542
																				8.12315	0.0346241	0.00362033	-0.00303721	-0.00165419				8.12315	0.0346241	0.00362033	0.0106859	-0.00303721	0.00621312
																				8.12398	0.0346241	0.00365197	-0.00303174	-0.00165209				8.12398	0.0346241	0.00365197	0.0106859	-0.00303174	0.00620916
																				8.12481	0.0346241	0.00366885	-0.0030297	-0.00166975				8.12481	0.0346241	0.00366885	0.0106859	-0.0030297	0.00620755
																				8.12564	0.0346241	0.00367412	-0.00304619	-0.00165582				8.12564	0.0346241	0.00367412	0.0106859	-0.00304619	0.00619427
																				8.12647	0.0346241	0.00368265	-0.0030497	-0.00166007				8.12647	0.0346241	0.00368265	0.0106859	-0.0030497	0.00616804
																				8.1273	0.0346241	0.0036998	-0.00302865	-0.00166348				8.1273	0.0346241	0.0036998	0.0106859	-0.00302865	0.00616249
																				8.12813	0.0346241	0.00372088	-0.00304668	-0.00166539				8.12813	0.0346241	0.00372088	0.0106859	-0.00304668	0.00612508
																				8.12896	0.0346241	0.00374667	-0.00306816	-0.00168879				8.12896	0.0346241	0.00374667	0.0106859	-0.00306816	0.00608838
																				8.12979	0.0346241	0.00376448	-0.00309293	-0.00171588				8.12979	0.0346241	0.00376448	0.0106859	-0.00309293	0.00609545
																				8.13063	0.0346241	0.00376781	-0.0031102	-0.0017131				8.13063	0.0346241	0.00376781	0.0106859	-0.0031102	0.00610022
																				8.13146	0.0346241	0.00378472	-0.00310756	-0.00170881				8.13146	0.0346241	0.00378472	0.0106859	-0.00310756	0.00609129
																				8.13229	0.0346241	0.00381512	-0.00311867	-0.00169384				8.13229	0.0346241	0.00381512	0.0106859	-0.00311867	0.00604464
																				8.13312	0.0346241	0.00381768	-0.00311101	-0.00169532				8.13312	0.0346241	0.00381768	0.0106859	-0.00311101	0.00602692
																				8.13395	0.0346241	0.00384547	-0.00309918	-0.00171045				8.13395	0.0346241	0.00384547	0.0106859	-0.00309918	0.00602236
																				8.13478	0.0346241	0.00388526	-0.00309702	-0.00169664				8.13478	0.0346241	0.00388526	0.0106859	-0.00309702	0.00599964
																				8.13561	0.0346241	0.00391021	-0.00310102	-0.00167001				8.13561	0.0346241	0.00391021	0.0106859	-0.00310102	0.00598808
																				8.13644	0.0346241	0.00392637	-0.00310752	-0.00167214				8.13644	0.0346241	0.00392637	0.0106859	-0.00310752	0.0059816
																				8.13727	0.0346241	0.00393157	-0.00312394	-0.00168192				8.13727	0.0346241	0.00393157	0.0106859	-0.00312394	0.00597102
																				8.1381	0.0346241	0.00394981	-0.00315336	-0.00169631				8.1381	0.0346241	0.00394981	0.0106859	-0.00315336	0.00594606
																				8.13893	0.0346241	0.00395101	-0.00314523	-0.0017219				8.13893	0.0346241	0.00395101	0.0106859	-0.00314523	0.00592779
																				8.13976	0.0346241	0.00396048	-0.00314245	-0.00171186				8.13976	0.0346241	0.00396048	0.0106859	-0.00314245	0.00591753
																				8.14059	0.0346241	0.00398442	-0.00315769	-0.00168487				8.14059	0.0346241	0.00398442	0.0106859	-0.00315769	0.00590209
																				8.14142	0.0346241	0.00402421	-0.00314843	-0.00165968				8.14142	0.0346241	0.00402421	0.0106859	-0.00314843	0.00590696
																				8.14226	0.0346241	0.00406901	-0.00315456	-0.00163308				8.14226	0.0346241	0.00406901	0.0106859	-0.00315456	0.00591619
																				8.14308	0.0346241	0.0041115	-0.00318724	-0.00166665				8.14308	0.0346241	0.0041115	0.0106859	-0.00318724	0.00591568
																				8.14392	0.0346241	0.00413027	-0.00321762	-0.00170793				8.14392	0.0346241	0.00413027	0.0106859	-0.00321762	0.00593488
																				8.14475	0.0346241	0.00413923	-0.00322227	-0.00171969				8.14475	0.0346241	0.00413923	0.0106859	-0.00322227	0.00592621
																				8.14558	0.0346241	0.00417832	-0.00319002	-0.001737				8.14558	0.0346241	0.00417832	0.0106859	-0.00319002	0.00590532
																				8.14641	0.0346241	0.00422628	-0.00316025	-0.00175165				8.14641	0.0346241	0.00422628	0.0106859	-0.00316025	0.00589232
																				8.14724	0.0346241	0.00425832	-0.00317886	-0.00176895				8.14724	0.0346241	0.00425832	0.0106859	-0.00317886	0.00588781
																				8.14807	0.0346241	0.00428843	-0.00320102	-0.0017886				8.14807	0.0346241	0.00428843	0.0106859	-0.00320102	0.00589593
																				8.1489	0.0346241	0.00430566	-0.00319166	-0.00181905				8.1489	0.0346241	0.00430566	0.0106859	-0.00319166	0.00591521
																				8.14973	0.0346241	0.0043216	-0.00317741	-0.00183398				8.14973	0.0346241	0.0043216	0.0106859	-0.00317741	0.00593606
																				8.15056	0.0346241	0.00435176	-0.00316934	-0.0018373				8.15056	0.0346241	0.00435176	0.0106859	-0.00316934	0.00594797
																				8.15139	0.0346241	0.00438526	-0.00318254	-0.00186316				8.15139	0.0346241	0.00438526	0.0106859	-0.00318254	0.00597684
																				8.15222	0.0346241	0.00441962	-0.00318075	-0.00187748				8.15222	0.0346241	0.00441962	0.0106859	-0.00318075	0.0059793
																				8.15305	0.0346241	0.00444712	-0.00316372	-0.00188675				8.15305	0.0346241	0.00444712	0.0106859	-0.00316372	0.00597067
																				8.15388	0.0346241	0.00446868	-0.00316937	-0.00190369				8.15388	0.0346241	0.00446868	0.0106859	-0.00316937	0.00597935
																				8.15471	0.0346241	0.00448119	-0.00318054	-0.00189705				8.15471	0.0346241	0.00448119	0.0106859	-0.00318054	0.00597967
																				8.15555	0.0346241	0.00449877	-0.00322467	-0.00190291				8.15555	0.0346241	0.00449877	0.0106859	-0.00322467	0.00599047
																				8.15638	0.0346241	0.00452458	-0.00322565	-0.0019068				8.15638	0.0346241	0.00452458	0.0106859	-0.00322565	0.00600028
																				8.15721	0.0346241	0.00454597	-0.00323775	-0.00195301				8.15721	0.0346241	0.00454597	0.0106859	-0.00323775	0.0059874
																				8.15804	0.0346241	0.00455696	-0.00324687	-0.00197133				8.15804	0.0346241	0.00455696	0.0106859	-0.00324687	0.00597365
																				8.15887	0.0346241	0.00457352	-0.00325283	-0.00197591				8.15887	0.0346241	0.00457352	0.0106859	-0.00325283	0.00596675
																				8.1597	0.0346241	0.00458022	-0.00325075	-0.00198746				8.1597	0.0346241	0.00458022	0.0106859	-0.00325075	0.00595543
																				8.16053	0.0346241	0.00458714	-0.00324825	-0.00203913				8.16053	0.0346241	0.00458714	0.0106859	-0.00324825	0.00594845
																				8.16136	0.0346241	0.00461323	-0.00323601	-0.0020114				8.16136	0.0346241	0.00461323	0.0106859	-0.00323601	0.00593818
																				8.16219	0.0346241	0.00465088	-0.00322875	-0.00197705				8.16219	0.0346241	0.00465088	0.0106859	-0.00322875	0.0059258
																				8.16302	0.0346241	0.00467222	-0.00321963	-0.00198772				8.16302	0.0346241	0.00467222	0.0106859	-0.00321963	0.00591239
																				8.16385	0.0346241	0.0046789	-0.00322542	-0.00198281				8.16385	0.0346241	0.0046789	0.0106859	-0.00322542	0.00585829
																				8.16468	0.0346241	0.00470242	-0.0032037	-0.00199125				8.16468	0.0346241	0.00470242	0.0106859	-0.0032037	0.00583113
																				8.16551	0.0346241	0.00471965	-0.00320276	-0.0020039				8.16551	0.0346241	0.00471965	0.0106859	-0.00320276	0.00581691
																				8.16634	0.0346241	0.00473443	-0.00320609	-0.00198275				8.16634	0.0346241	0.00473443	0.0106859	-0.00320609	0.00582822
																				8.16717	0.0346241	0.00475557	-0.00320046	-0.0019828				8.16717	0.0346241	0.00475557	0.0106859	-0.00320046	0.00583055
																				8.16801	0.0346241	0.00477717	-0.00319669	-0.00197109				8.16801	0.0346241	0.00477717	0.0106859	-0.00319669	0.00583442
																				8.16884	0.0346241	0.00480335	-0.00321472	-0.00197025				8.16884	0.0346241	0.00480335	0.0106859	-0.00321472	0.00583215
																				8.16967	0.0346241	0.0048189	-0.00321305	-0.0020008				8.16967	0.0346241	0.0048189	0.0106859	-0.00321305	0.00582396
																				8.1705	0.0346241	0.00482963	-0.00319014	-0.00198296				8.1705	0.0346241	0.00482963	0.0106859	-0.00319014	0.00586143
																				8.17133	0.0346241	0.00483941	-0.00317178	-0.00195079				8.17133	0.0346241	0.00483941	0.0106859	-0.00317178	0.00583414
																				8.17216	0.0346241	0.00484465	-0.00314667	-0.00194479				8.17216	0.0346241	0.00484465	0.0106859	-0.00314667	0.00583926
																				8.17299	0.0346241	0.00487163	-0.00315302	-0.00194937				8.17299	0.0346241	0.00487163	0.0106859	-0.00315302	0.00585176
																				8.17382	0.0346241	0.00486716	-0.00315252	-0.0019928				8.17382	0.0346241	0.00486716	0.0106859	-0.00315252	0.00585125
																				8.17465	0.0346241	0.00488557	-0.00318053	-0.002016				8.17465	0.0346241	0.00488557	0.0106859	-0.00318053	0.00582429
																				8.17548	0.0346241	0.00490656	-0.00323516	-0.00201842				8.17548	0.0346241	0.00490656	0.0106859	-0.00323516	0.00579933
																				8.17631	0.0346241	0.00491482	-0.00328883	-0.00199788				8.17631	0.0346241	0.00491482	0.0106859	-0.00328883	0.00579471
																				8.17714	0.0346241	0.00492919	-0.00328926	-0.00199737				8.17714	0.0346241	0.00492919	0.0106859	-0.00328926	0.00580924
																				8.17797	0.0346241	0.00494284	-0.0032604	-0.00199639				8.17797	0.0346241	0.00494284	0.0106859	-0.0032604	0.00582526
																				8.1788	0.0346241	0.00498171	-0.00321811	-0.00198553				8.1788	0.0346241	0.00498171	0.0106859	-0.00321811	0.00583132
																				8.17963	0.0346241	0.00500535	-0.00317858	-0.00197537				8.17963	0.0346241	0.00500535	0.0106859	-0.00317858	0.00585051
																				8.18046	0.0346241	0.00505061	-0.00317671	-0.00194623				8.18046	0.0346241	0.00505061	0.0106859	-0.00317671	0.0058343
																				8.1813	0.0346241	0.00509997	-0.00320867	-0.00194699				8.1813	0.0346241	0.00509997	0.0106859	-0.00320867	0.00583031
																				8.18213	0.0346241	0.00514297	-0.00321523	-0.00197995				8.18213	0.0346241	0.00514297	0.0106859	-0.00321523	0.00583904
																				8.18296	0.0346241	0.00515835	-0.00322061	-0.00201627				8.18296	0.0346241	0.00515835	0.0106859	-0.00322061	0.00585789
																				8.18379	0.0346241	0.00517623	-0.00321941	-0.00202935				8.18379	0.0346241	0.00517623	0.0106859	-0.00321941	0.00584182
																				8.18462	0.0346241	0.00519114	-0.00320374	-0.00204002				8.18462	0.0346241	0.00519114	0.0106859	-0.00320374	0.00584289
																				8.18545	0.0346241	0.00523044	-0.00318	-0.00204285				8.18545	0.0346241	0.00523044	0.0106859	-0.00318	0.0058116
																				8.18628	0.0346241	0.00525223	-0.00319335	-0.00204475				8.18628	0.0346241	0.00525223	0.0106859	-0.00319335	0.00577104
																				8.18711	0.0346241	0.00528308	-0.00322924	-0.00207948				8.18711	0.0346241	0.00528308	0.0106859	-0.00322924	0.005752
																				8.18794	0.0346241	0.00529152	-0.00327021	-0.00208678				8.18794	0.0346241	0.00529152	0.0106859	-0.00327021	0.00575337
																				8.18877	0.0346241	0.00529693	-0.00328755	-0.00205926				8.18877	0.0346241	0.00529693	0.0106859	-0.00328755	0.00578057
																				8.1896	0.0346241	0.00531274	-0.00331514	-0.00201691				8.1896	0.0346241	0.00531274	0.0106859	-0.00331514	0.00575377
																				8.19043	0.0346241	0.00534566	-0.00333	-0.00200976				8.19043	0.0346241	0.00534566	0.0106859	-0.00333	0.00574831
																				8.19126	0.0346241	0.00538603	-0.00333842	-0.0020133				8.19126	0.0346241	0.00538603	0.0106859	-0.00333842	0.00572426
																				8.19209	0.0346241	0.00539413	-0.00334766	-0.00203433				8.19209	0.0346241	0.00539413	0.0106859	-0.00334766	0.00571589
																				8.19292	0.0346241	0.00542004	-0.00332813	-0.0019963				8.19292	0.0346241	0.00542004	0.0106859	-0.00332813	0.00569977
																				8.19375	0.0346241	0.00545143	-0.00333542	-0.00196684				8.19375	0.0346241	0.00545143	0.0106859	-0.00333542	0.00572029
																				8.19459	0.0346241	0.00546439	-0.00335189	-0.00192533				8.19459	0.0346241	0.00546439	0.0106859	-0.00335189	0.00574657
																				8.19542	0.0346241	0.00548383	-0.00334795	-0.00193402				8.19542	0.0346241	0.00548383	0.0106859	-0.00334795	0.00574846
																				8.19625	0.0346241	0.00550392	-0.00334378	-0.00194433				8.19625	0.0346241	0.00550392	0.0106859	-0.00334378	0.0057566
																				8.19708	0.0346241	0.00554612	-0.00330556	-0.00193634				8.19708	0.0346241	0.00554612	0.0106859	-0.00330556	0.00575339
																				8.19791	0.0346241	0.00558361	-0.00329697	-0.00192783				8.19791	0.0346241	0.00558361	0.0106859	-0.00329697	0.00575516
																				8.19874	0.0346241	0.00562399	-0.00329998	-0.00192248				8.19874	0.0346241	0.00562399	0.0106859	-0.00329998	0.00574635
																				8.19957	0.0346241	0.00566434	-0.00329145	-0.00190848				8.19957	0.0346241	0.00566434	0.0106859	-0.00329145	0.00572427
																				8.2004	0.0346241	0.00569661	-0.003254	-0.00190171				8.2004	0.0346241	0.00569661	0.0106859	-0.003254	0.00568555
																				8.20123	0.0346241	0.00572195	-0.00324617	-0.00183837				8.20123	0.0346241	0.00572195	0.0106859	-0.00324617	0.00568739
																				8.20206	0.0346241	0.00575487	-0.00326039	-0.00182869				8.20206	0.0346241	0.00575487	0.0106859	-0.00326039	0.0056718
																				8.20289	0.0346241	0.00578787	-0.00328086	-0.00186087				8.20289	0.0346241	0.00578787	0.0106859	-0.00328086	0.00566175
																				8.20372	0.0346241	0.00582038	-0.00328145	-0.00189332				8.20372	0.0346241	0.00582038	0.0106859	-0.00328145	0.00564424
																				8.20455	0.0346241	0.00585954	-0.00329045	-0.00191983				8.20455	0.0346241	0.00585954	0.0106859	-0.00329045	0.0056434
																				8.20538	0.0346241	0.0059147	-0.00326638	-0.00194499				8.20538	0.0346241	0.0059147	0.0106859	-0.00326638	0.00563062
																				8.20622	0.0346241	0.00593738	-0.00324497	-0.00191967				8.20622	0.0346241	0.00593738	0.0106859	-0.00324497	0.00562073
																				8.20705	0.0346241	0.00594476	-0.00325399	-0.00188852				8.20705	0.0346241	0.00594476	0.0106859	-0.00325399	0.0056143
																				8.20788	0.0346241	0.00596908	-0.00325735	-0.00186695				8.20788	0.0346241	0.00596908	0.0106859	-0.00325735	0.00559092
																				8.20871	0.0346241	0.00600942	-0.00324695	-0.00183874				8.20871	0.0346241	0.00600942	0.0106859	-0.00324695	0.00554918
																				8.20954	0.0346241	0.00604608	-0.00326504	-0.00183638				8.20954	0.0346241	0.00604608	0.0106859	-0.00326504	0.00553971
																				8.21037	0.0346241	0.00608406	-0.00327186	-0.00187951				8.21037	0.0346241	0.00608406	0.0106859	-0.00327186	0.00553219
																				8.2112	0.0346241	0.00611741	-0.00330402	-0.0018845				8.2112	0.0346241	0.00611741	0.0106859	-0.00330402	0.0055362
																				8.21203	0.0346241	0.00614651	-0.00329678	-0.00189768				8.21203	0.0346241	0.00614651	0.0106859	-0.00329678	0.00552978
																				8.21286	0.0346241	0.00617355	-0.00328093	-0.0019281				8.21286	0.0346241	0.00617355	0.0106859	-0.00328093	0.00552945
																				8.21369	0.0346241	0.00619539	-0.00325949	-0.00194316				8.21369	0.0346241	0.00619539	0.0106859	-0.00325949	0.00550303
																				8.21452	0.0346241	0.00623121	-0.00327083	-0.00194184				8.21452	0.0346241	0.00623121	0.0106859	-0.00327083	0.00550755
																				8.21535	0.0346241	0.00628477	-0.00329	-0.00191594				8.21535	0.0346241	0.00628477	0.0106859	-0.00329	0.00551056
																				8.21618	0.0346241	0.00636303	-0.00328493	-0.00190109				8.21618	0.0346241	0.00636303	0.0106859	-0.00328493	0.00554105
																				8.21701	0.0346241	0.0064022	-0.00326449	-0.00186482				8.21701	0.0346241	0.0064022	0.0106859	-0.00326449	0.00556875
																				8.21784	0.0346241	0.00642543	-0.00324375	-0.00186812				8.21784	0.0346241	0.00642543	0.0106859	-0.00324375	0.00559545
																				8.21867	0.0346241	0.00646612	-0.00325227	-0.0018811				8.21867	0.0346241	0.00646612	0.0106859	-0.00325227	0.00560412
																				8.2195	0.0346241	0.00650134	-0.00325656	-0.00186303				8.2195	0.0346241	0.00650134	0.0106859	-0.00325656	0.00559341
																				8.22034	0.0346241	0.0065366	-0.00330438	-0.00188948				8.22034	0.0346241	0.0065366	0.0106859	-0.00330438	0.00562428
																				8.22117	0.0346241	0.00658146	-0.00330553	-0.00188297				8.22117	0.0346241	0.00658146	0.0106859	-0.00330553	0.00556557
																				8.222	0.0346241	0.00661672	-0.00333367	-0.00190377				8.222	0.0346241	0.00661672	0.0106859	-0.00333367	0.00559889
																				8.22283	0.0346241	0.00662845	-0.00331935	-0.00191025				8.22283	0.0346241	0.00662845	0.0106859	-0.00331935	0.00558446
																				8.22366	0.0346241	0.00663567	-0.00331645	-0.00188392				8.22366	0.0346241	0.00663567	0.0106859	-0.00331645	0.00560337
																				8.22449	0.0346241	0.00669378	-0.00329101	-0.00185748				8.22449	0.0346241	0.00669378	0.0106859	-0.00329101	0.00559826
																				8.22532	0.0346241	0.00672	-0.00329918	-0.00184424				8.22532	0.0346241	0.00672	0.0106859	-0.00329918	0.00559239
																				8.22615	0.0346241	0.00675935	-0.00330498	-0.00181977				8.22615	0.0346241	0.00675935	0.0106859	-0.00330498	0.00560212
																				8.22698	0.0346241	0.00675774	-0.00329724	-0.00181245				8.22698	0.0346241	0.00675774	0.0106859	-0.00329724	0.00560773
																				8.22781	0.0346241	0.00681117	-0.00328138	-0.00180307				8.22781	0.0346241	0.00681117	0.0106859	-0.00328138	0.005624
																				8.22864	0.0346241	0.00683217	-0.00326431	-0.00177834				8.22864	0.0346241	0.00683217	0.0106859	-0.00326431	0.00566258
																				8.22947	0.0346241	0.00686353	-0.00320935	-0.00178435				8.22947	0.0346241	0.00686353	0.0106859	-0.00320935	0.00570441
																				8.2303	0.0346241	0.00690217	-0.00315228	-0.00180708				8.2303	0.0346241	0.00690217	0.0106859	-0.00315228	0.00565177
																				8.23113	0.0346241	0.00692212	-0.00313084	-0.00185586				8.23113	0.0346241	0.00692212	0.0106859	-0.00313084	0.00568776
																				8.23197	0.0346241	0.0069401	-0.00311478	-0.00187748				8.23197	0.0346241	0.0069401	0.0106859	-0.00311478	0.00570154
																				8.2328	0.0346241	0.00698503	-0.00313715	-0.00189884				8.2328	0.0346241	0.00698503	0.0106859	-0.00313715	0.00567685
																				8.23363	0.0346241	0.00699137	-0.00310951	-0.00190585				8.23363	0.0346241	0.00699137	0.0106859	-0.00310951	0.00568183
																				8.23446	0.0346241	0.00702523	-0.00312885	-0.00194308				8.23446	0.0346241	0.00702523	0.0106859	-0.00312885	0.00567633
																				8.23529	0.0346241	0.00703976	-0.00312825	-0.00195699				8.23529	0.0346241	0.00703976	0.0106859	-0.00312825	0.00566275
																				8.23612	0.0346241	0.00712515	-0.00307232	-0.00199195				8.23612	0.0346241	0.00712515	0.0106859	-0.00307232	0.00563888
																				8.23695	0.0346241	0.00716221	-0.00307324	-0.00196802				8.23695	0.0346241	0.00716221	0.0106859	-0.00307324	0.00564358
																				8.23778	0.0346241	0.00721763	-0.00308253	-0.00195185				8.23778	0.0346241	0.00721763	0.0106859	-0.00308253	0.0056588
																				8.23861	0.0346241	0.00725314	-0.00311267	-0.00194308				8.23861	0.0346241	0.00725314	0.0106859	-0.00311267	0.00562556
																				8.23944	0.0346241	0.00728559	-0.00312192	-0.00194045				8.23944	0.0346241	0.00728559	0.0106859	-0.00312192	0.00563518
																				8.24027	0.0346241	0.00730736	-0.00312465	-0.00194985				8.24027	0.0346241	0.00730736	0.0106859	-0.00312465	0.00564102
																				8.2411	0.0346241	0.00729815	-0.00312458	-0.00195711				8.2411	0.0346241	0.00729815	0.0106859	-0.00312458	0.00565395
																				8.24193	0.0346241	0.00730942	-0.0031473	-0.0019592				8.24193	0.0346241	0.00730942	0.0106859	-0.0031473	0.00569042
																				8.24276	0.0346241	0.00736549	-0.00314566	-0.00201249				8.24276	0.0346241	0.00736549	0.0106859	-0.00314566	0.00570476
																				8.24359	0.0346241	0.00739302	-0.00312523	-0.00201087				8.24359	0.0346241	0.00739302	0.0106859	-0.00312523	0.00571285
																				8.24442	0.0346241	0.00744717	-0.00313875	-0.00202568				8.24442	0.0346241	0.00744717	0.0106859	-0.00313875	0.00574697
																				8.24526	0.0346241	0.00747239	-0.00315306	-0.00201311				8.24526	0.0346241	0.00747239	0.0106859	-0.00315306	0.00575658
																				8.24609	0.0346241	0.00748297	-0.00318035	-0.00199282				8.24609	0.0346241	0.00748297	0.0106859	-0.00318035	0.00573361
																				8.24692	0.0346241	0.00749716	-0.00318502	-0.00198465				8.24692	0.0346241	0.00749716	0.0106859	-0.00318502	0.00575784
																				8.24775	0.0346241	0.00756375	-0.00319738	-0.00202594				8.24775	0.0346241	0.00756375	0.0106859	-0.00319738	0.00579018
																				8.24858	0.0346241	0.00763598	-0.00322425	-0.00205258				8.24858	0.0346241	0.00763598	0.0106859	-0.00322425	0.00582115
																				8.24941	0.0346241	0.00767257	-0.00322882	-0.00209706				8.24941	0.0346241	0.00767257	0.0106859	-0.00322882	0.00584305
																				8.25024	0.0346241	0.00770582	-0.00320686	-0.00212927				8.25024	0.0346241	0.00770582	0.0106859	-0.00320686	0.00585744
																				8.25107	0.0346241	0.00773512	-0.00315231	-0.00217121				8.25107	0.0346241	0.00773512	0.0106859	-0.00315231	0.00587884
																				8.2519	0.0346241	0.00777328	-0.00311806	-0.00215535				8.2519	0.0346241	0.00777328	0.0106859	-0.00311806	0.00585624
																				8.25273	0.0346241	0.00781354	-0.00308732	-0.00211963				8.25273	0.0346241	0.00781354	0.0106859	-0.00308732	0.00586458
																				8.25356	0.0346241	0.00784652	-0.00309204	-0.00211859				8.25356	0.0346241	0.00784652	0.0106859	-0.00309204	0.00584824
																				8.25439	0.0346241	0.00787306	-0.00311997	-0.00212955				8.25439	0.0346241	0.00787306	0.0106859	-0.00311997	0.00584032
																				8.25522	0.0346241	0.00794824	-0.00314594	-0.00213732				8.25522	0.0346241	0.00794824	0.0106859	-0.00314594	0.00584714
																				8.25605	0.0346241	0.00798926	-0.00313469	-0.00213702				8.25605	0.0346241	0.00798926	0.0106859	-0.00313469	0.00580966
																				8.25688	0.0346241	0.00802548	-0.00312566	-0.00215195				8.25688	0.0346241	0.00802548	0.0106859	-0.00312566	0.00581483
																				8.25771	0.0346241	0.00798654	-0.00315496	-0.00216408				8.25771	0.0346241	0.00798654	0.0106859	-0.00315496	0.00584512
																				8.25854	0.0346241	0.00802031	-0.00314755	-0.00220083				8.25854	0.0346241	0.00802031	0.0106859	-0.00314755	0.00584292
																				8.25938	0.0346241	0.00806603	-0.00315694	-0.00221703				8.25938	0.0346241	0.00806603	0.0106859	-0.00315694	0.00582812
																				8.26021	0.0346241	0.0081023	-0.00314094	-0.00222303				8.26021	0.0346241	0.0081023	0.0106859	-0.00314094	0.00582385
																				8.26104	0.0346241	0.00813594	-0.00315841	-0.00222557				8.26104	0.0346241	0.00813594	0.0106859	-0.00315841	0.00580305
																				8.26187	0.0346241	0.00815979	-0.00313993	-0.00222555				8.26187	0.0346241	0.00815979	0.0106859	-0.00313993	0.00580835
																				8.2627	0.0346241	0.0081961	-0.00315671	-0.0022434				8.2627	0.0346241	0.0081961	0.0106859	-0.00315671	0.0058217
																				8.26353	0.0346241	0.008209	-0.00310012	-0.00225536				8.26353	0.0346241	0.008209	0.0106859	-0.00310012	0.00580421
																				8.26436	0.0346241	0.00824546	-0.00306092	-0.00222481				8.26436	0.0346241	0.00824546	0.0106859	-0.00306092	0.00579685
																				8.26519	0.0346241	0.00829307	-0.00305054	-0.00221071				8.26519	0.0346241	0.00829307	0.0106859	-0.00305054	0.0057621
																				8.26602	0.0346241	0.008298	-0.00303905	-0.00221769				8.26602	0.0346241	0.008298	0.0106859	-0.00303905	0.00574339
																				8.26685	0.0346241	0.00833698	-0.00305715	-0.00222823				8.26685	0.0346241	0.00833698	0.0106859	-0.00305715	0.0057512
																				8.26768	0.0346241	0.00837912	-0.00303155	-0.00223454				8.26768	0.0346241	0.00837912	0.0106859	-0.00303155	0.00571907
																				8.26851	0.0346241	0.00843517	-0.00303473	-0.00219135				8.26851	0.0346241	0.00843517	0.0106859	-0.00303473	0.00570513
																				8.26934	0.0346241	0.00847453	-0.00306305	-0.00218704				8.26934	0.0346241	0.00847453	0.0106859	-0.00306305	0.00570515
																				8.27017	0.0346241	0.0085007	-0.00307649	-0.00220545				8.27017	0.0346241	0.0085007	0.0106859	-0.00307649	0.00568431
																				8.27101	0.0346241	0.00852471	-0.00308383	-0.00218135				8.27101	0.0346241	0.00852471	0.0106859	-0.00308383	0.005659
																				8.27183	0.0346241	0.0085492	-0.00310283	-0.00216307				8.27183	0.0346241	0.0085492	0.0106859	-0.00310283	0.00566082
																				8.27267	0.0346241	0.00859147	-0.00310845	-0.00215285				8.27267	0.0346241	0.00859147	0.0106859	-0.00310845	0.00564897
																				8.2735	0.0346241	0.00862614	-0.00310603	-0.00215221				8.2735	0.0346241	0.00862614	0.0106859	-0.00310603	0.00562355
																				8.27433	0.0346241	0.00865106	-0.00305685	-0.00213005				8.27433	0.0346241	0.00865106	0.0106859	-0.00305685	0.0056179
																				8.27516	0.0346241	0.0087071	-0.00305955	-0.00210572				8.27516	0.0346241	0.0087071	0.0106859	-0.00305955	0.00563727
																				8.27599	0.0346241	0.00875157	-0.00305046	-0.00209068				8.27599	0.0346241	0.00875157	0.0106859	-0.00305046	0.0056507
																				8.27682	0.0346241	0.00879463	-0.00303212	-0.00203197				8.27682	0.0346241	0.00879463	0.0106859	-0.00303212	0.00560619
																				8.27765	0.0346241	0.0088079	-0.00307672	-0.00199691				8.27765	0.0346241	0.0088079	0.0106859	-0.00307672	0.00557763
																				8.27848	0.0346241	0.00885081	-0.00308211	-0.00199395				8.27848	0.0346241	0.00885081	0.0106859	-0.00308211	0.00556775
																				8.27931	0.0346241	0.00890039	-0.00307055	-0.00198205				8.27931	0.0346241	0.00890039	0.0106859	-0.00307055	0.00554446
																				8.28014	0.0346241	0.00892342	-0.00303405	-0.00197658				8.28014	0.0346241	0.00892342	0.0106859	-0.00303405	0.00556304
																				8.28097	0.0346241	0.00896584	-0.00299207	-0.00199023				8.28097	0.0346241	0.00896584	0.0106859	-0.00299207	0.00553943
																				8.2818	0.0346241	0.00901194	-0.00300728	-0.00196069				8.2818	0.0346241	0.00901194	0.0106859	-0.00300728	0.00552669
																				8.28263	0.0346241	0.00905852	-0.00300944	-0.00195446				8.28263	0.0346241	0.00905852	0.0106859	-0.00300944	0.00552052
																				8.28346	0.0346241	0.00912637	-0.00302065	-0.00196497				8.28346	0.0346241	0.00912637	0.0106859	-0.00302065	0.00550156
																				8.2843	0.0346241	0.00913831	-0.00304835	-0.00197452				8.2843	0.0346241	0.00913831	0.0106859	-0.00304835	0.00545345
																				8.28513	0.0346241	0.00917119	-0.00307213	-0.00196911				8.28513	0.0346241	0.00917119	0.0106859	-0.00307213	0.00541996
																				8.28596	0.0346241	0.00920404	-0.00304125	-0.00194				8.28596	0.0346241	0.00920404	0.0106859	-0.00304125	0.00539437
																				8.28679	0.0346241	0.00923524	-0.00305564	-0.00193117				8.28679	0.0346241	0.00923524	0.0106859	-0.00305564	0.00540066
																				8.28762	0.0346241	0.00928877	-0.00304442	-0.00192013				8.28762	0.0346241	0.00928877	0.0106859	-0.00304442	0.00540835
																				8.28845	0.0346241	0.00932846	-0.00304584	-0.00193485				8.28845	0.0346241	0.00932846	0.0106859	-0.00304584	0.00541638
																				8.28928	0.0346241	0.00933281	-0.00304895	-0.00192526				8.28928	0.0346241	0.00933281	0.0106859	-0.00304895	0.0053882
																				8.29011	0.0346241	0.00936662	-0.00303018	-0.00190782				8.29011	0.0346241	0.00936662	0.0106859	-0.00303018	0.00541045
																				8.29094	0.0346241	0.00942073	-0.00301704	-0.00189669				8.29094	0.0346241	0.00942073	0.0106859	-0.00301704	0.00538052
																				8.29177	0.0346241	0.00945358	-0.00304323	-0.00188666				8.29177	0.0346241	0.00945358	0.0106859	-0.00304323	0.00537103
																				8.2926	0.0346241	0.00947913	-0.00309512	-0.00185444				8.2926	0.0346241	0.00947913	0.0106859	-0.00309512	0.00535919
																				8.29343	0.0346241	0.0095085	-0.00310193	-0.00183445				8.29343	0.0346241	0.0095085	0.0106859	-0.00310193	0.00536664
																				8.29426	0.0346241	0.00955343	-0.00311451	-0.00187976				8.29426	0.0346241	0.00955343	0.0106859	-0.00311451	0.0053612
																				8.29509	0.0346241	0.00957312	-0.00308983	-0.00189014				8.29509	0.0346241	0.00957312	0.0106859	-0.00308983	0.00538445
																				8.29592	0.0346241	0.00962637	-0.0030819	-0.00185717				8.29592	0.0346241	0.00962637	0.0106859	-0.0030819	0.00538353
																				8.29675	0.0346241	0.00967112	-0.0030919	-0.00184012				8.29675	0.0346241	0.00967112	0.0106859	-0.0030919	0.00540884
																				8.29758	0.0346241	0.00969146	-0.0030824	-0.00185239				8.29758	0.0346241	0.00969146	0.0106859	-0.0030824	0.00541268
																				8.29842	0.0346241	0.00971872	-0.00306418	-0.00183946				8.29842	0.0346241	0.00971872	0.0106859	-0.00306418	0.00539143
																				8.29925	0.0346241	0.0097919	-0.00302879	-0.00181729				8.29925	0.0346241	0.0097919	0.0106859	-0.00302879	0.00535615
																				8.30008	0.0346241	0.00982419	-0.00302997	-0.00176407				8.30008	0.0346241	0.00982419	0.0106859	-0.00302997	0.0053383
																				8.30091	0.0346241	0.00985857	-0.00302235	-0.00172118				8.30091	0.0346241	0.00985857	0.0106859	-0.00302235	0.00531603
																				8.30174	0.0346241	0.00989323	-0.00301505	-0.00171576				8.30174	0.0346241	0.00989323	0.0106859	-0.00301505	0.00533563
																				8.30257	0.0346241	0.00991944	-0.00299674	-0.00171903				8.30257	0.0346241	0.00991944	0.0106859	-0.00299674	0.0053405
																				8.3034	0.0346241	0.00996443	-0.00298445	-0.0017394				8.3034	0.0346241	0.00996443	0.0106859	-0.00298445	0.00532865
																				8.30423	0.0346241	0.00999388	-0.00297532	-0.00172361				8.30423	0.0346241	0.00999388	0.0106859	-0.00297532	0.00533642
																				8.30506	0.0346241	0.0100181	-0.00299483	-0.00170474				8.30506	0.0346241	0.0100181	0.0106859	-0.00299483	0.00531431
																				8.30589	0.0346241	0.0100658	-0.00299695	-0.0017431				8.30589	0.0346241	0.0100658	0.0106859	-0.00299695	0.00531274
																				8.30672	0.0346241	0.0100959	-0.00300261	-0.0017679				8.30672	0.0346241	0.0100959	0.0106859	-0.00300261	0.00529301
																				8.30755	0.0346241	0.0101389	-0.00300488	-0.00175934				8.30755	0.0346241	0.0101389	0.0106859	-0.00300488	0.00529597
																				8.30838	0.0346241	0.010201	-0.00299556	-0.0017489				8.30838	0.0346241	0.010201	0.0106859	-0.00299556	0.00530188
																				8.30922	0.0346241	0.0102423	-0.00297566	-0.00175512				8.30922	0.0346241	0.0102423	0.0106859	-0.00297566	0.00535963
																				8.31005	0.0346241	0.0102659	-0.0029715	-0.00178013				8.31005	0.0346241	0.0102659	0.0106859	-0.0029715	0.00538043
																				8.31088	0.0346241	0.0103044	-0.00296479	-0.00180025				8.31088	0.0346241	0.0103044	0.0106859	-0.00296479	0.00537081
																				8.31171	0.0346241	0.0103489	-0.00295143	-0.00179349				8.31171	0.0346241	0.0103489	0.0106859	-0.00295143	0.00535991
																				8.31254	0.0346241	0.0103864	-0.0029427	-0.00179257				8.31254	0.0346241	0.0103864	0.0106859	-0.0029427	0.00533945
																				8.31337	0.0346241	0.0104702	-0.00294963	-0.00179837				8.31337	0.0346241	0.0104702	0.0106859	-0.00294963	0.0053346
																				8.3142	0.0346241	0.0105128	-0.00293823	-0.00181052				8.3142	0.0346241	0.0105128	0.0106859	-0.00293823	0.00533361
																				8.31503	0.0346241	0.0105634	-0.0029313	-0.0018126				8.31503	0.0346241	0.0105634	0.0106859	-0.0029313	0.00533617
																				8.31586	0.0346241	0.010614	-0.00295039	-0.00180778				8.31586	0.0346241	0.010614	0.0106859	-0.00295039	0.00534402
																				8.31669	0.0346241	0.0106713	-0.00298661	-0.00181045				8.31669	0.0346241	0.0106713	0.0106859	-0.00298661	0.00529432
																				8.31752	0.0346241	0.0107253	-0.00300991	-0.00181265				8.31752	0.0346241	0.0107253	0.0106859	-0.00300991	0.00527659
																				8.31835	0.0346241	0.0107461	-0.00300311	-0.00185233				8.31835	0.0346241	0.0107461	0.0106859	-0.00300311	0.00527688
																				8.31918	0.0346241	0.0107815	-0.00299883	-0.00189015				8.31918	0.0346241	0.0107815	0.0106859	-0.00299883	0.00529904
																				8.32001	0.0346241	0.010813	-0.00300415	-0.00189215				8.32001	0.0346241	0.010813	0.0106859	-0.00300415	0.00528514
																				8.32084	0.0346241	0.0108368	-0.00301159	-0.00189517				8.32084	0.0346241	0.0108368	0.0106859	-0.00301159	0.0052747
																				8.32167	0.0346241	0.0108667	-0.00303568	-0.00190816				8.32167	0.0346241	0.0108667	0.0106859	-0.00303568	0.0052779
																				8.3225	0.0346241	0.0109189	-0.00307593	-0.00190273				8.3225	0.0346241	0.0109189	0.0106859	-0.00307593	0.00528137
																				8.32334	0.0346241	0.0109718	-0.00306084	-0.00190263				8.32334	0.0346241	0.0109718	0.0106859	-0.00306084	0.00530191
																				8.32417	0.0346241	0.0110232	-0.00303735	-0.00189518				8.32417	0.0346241	0.0110232	0.0106859	-0.00303735	0.0053006
																				8.325	0.0346241	0.0110574	-0.00300575	-0.00188069				8.325	0.0346241	0.0110574	0.0106859	-0.00300575	0.0052981
																				8.32583	0.0346241	0.0111196	-0.00299637	-0.00188135				8.32583	0.0346241	0.0111196	0.0106859	-0.00299637	0.00532924
																				8.32666	0.0346241	0.011192	-0.00300928	-0.00187031				8.32666	0.0346241	0.011192	0.0106859	-0.00300928	0.00536634
																				8.32749	0.0346241	0.011235	-0.00299584	-0.0018532				8.32749	0.0346241	0.011235	0.0106859	-0.00299584	0.00538725
																				8.32832	0.0346241	0.0112777	-0.00297143	-0.00184558				8.32832	0.0346241	0.0112777	0.0106859	-0.00297143	0.00538415
																				8.32915	0.0346241	0.0113191	-0.00293758	-0.00185017				8.32915	0.0346241	0.0113191	0.0106859	-0.00293758	0.00539225
																				8.32998	0.0346241	0.0113769	-0.00292704	-0.00182348				8.32998	0.0346241	0.0113769	0.0106859	-0.00292704	0.00539171
																				8.33081	0.0346241	0.011428	-0.00291987	-0.00179013				8.33081	0.0346241	0.011428	0.0106859	-0.00291987	0.00541196
																				8.33164	0.0346241	0.0114565	-0.00291699	-0.00179855				8.33164	0.0346241	0.0114565	0.0106859	-0.00291699	0.00539314
																				8.33247	0.0346241	0.0114822	-0.00292365	-0.00180197				8.33247	0.0346241	0.0114822	0.0106859	-0.00292365	0.00540025
																				8.3333	0.0346241	0.0115105	-0.00291815	-0.00179466				8.3333	0.0346241	0.0115105	0.0106859	-0.00291815	0.00544459
																				8.33413	0.0346241	0.0115707	-0.00289071	-0.00179913				8.33413	0.0346241	0.0115707	0.0106859	-0.00289071	0.00547521
																				8.33497	0.0346241	0.0116459	-0.00288121	-0.00178664				8.33497	0.0346241	0.0116459	0.0106859	-0.00288121	0.00549334
																				8.33579	0.0346241	0.0116958	-0.00285999	-0.00174721				8.33579	0.0346241	0.0116958	0.0106859	-0.00285999	0.00550252
																				8.33663	0.0346241	0.0117549	-0.00285561	-0.00172581				8.33663	0.0346241	0.0117549	0.0106859	-0.00285561	0.00549399
																				8.33746	0.0346241	0.0117976	-0.00286436	-0.00175245				8.33746	0.0346241	0.0117976	0.0106859	-0.00286436	0.00548955
																				8.33829	0.0346241	0.0118168	-0.00288127	-0.00177071				8.33829	0.0346241	0.0118168	0.0106859	-0.00288127	0.00548574
																				8.33912	0.0346241	0.011847	-0.00287709	-0.00174609				8.33912	0.0346241	0.011847	0.0106859	-0.00287709	0.00548274
																				8.33995	0.0346241	0.0118839	-0.00290569	-0.00172793				8.33995	0.0346241	0.0118839	0.0106859	-0.00290569	0.005481
																				8.34078	0.0346241	0.0119171	-0.00291075	-0.00173316				8.34078	0.0346241	0.0119171	0.0106859	-0.00291075	0.00548951
																				8.34161	0.0346241	0.0119666	-0.00290813	-0.00177084				8.34161	0.0346241	0.0119666	0.0106859	-0.00290813	0.00549206
																				8.34244	0.0346241	0.0120108	-0.00290563	-0.00181836				8.34244	0.0346241	0.0120108	0.0106859	-0.00290563	0.00553129
																				8.34327	0.0346241	0.0120517	-0.00291725	-0.00181981				8.34327	0.0346241	0.0120517	0.0106859	-0.00291725	0.0055499
																				8.3441	0.0346241	0.0121037	-0.00293526	-0.00180628				8.3441	0.0346241	0.0121037	0.0106859	-0.00293526	0.00554671
																				8.34493	0.0346241	0.0121573	-0.00294251	-0.00178821				8.34493	0.0346241	0.0121573	0.0106859	-0.00294251	0.00552419
																				8.34576	0.0346241	0.0122034	-0.00296461	-0.00178434				8.34576	0.0346241	0.0122034	0.0106859	-0.00296461	0.00552258
																				8.34659	0.0346241	0.012268	-0.00298285	-0.00179266				8.34659	0.0346241	0.012268	0.0106859	-0.00298285	0.00555509
																				8.34742	0.0346241	0.0123184	-0.00299575	-0.00178287				8.34742	0.0346241	0.0123184	0.0106859	-0.00299575	0.00556675
																				8.34825	0.0346241	0.0123571	-0.00298813	-0.00176357				8.34825	0.0346241	0.0123571	0.0106859	-0.00298813	0.00561508
																				8.34909	0.0346241	0.0123985	-0.0029942	-0.00174031				8.34909	0.0346241	0.0123985	0.0106859	-0.0029942	0.00563505
																				8.34992	0.0346241	0.0124244	-0.00301536	-0.00172513				8.34992	0.0346241	0.0124244	0.0106859	-0.00301536	0.00562027
																				8.35075	0.0346241	0.0124698	-0.00305138	-0.00172757				8.35075	0.0346241	0.0124698	0.0106859	-0.00305138	0.00556535
																				8.35158	0.0346241	0.0125272	-0.00306913	-0.00172902				8.35158	0.0346241	0.0125272	0.0106859	-0.00306913	0.00553299
																				8.35241	0.0346241	0.0125635	-0.00309817	-0.00171322				8.35241	0.0346241	0.0125635	0.0106859	-0.00309817	0.00551509
																				8.35324	0.0346241	0.0125988	-0.00311209	-0.00170321				8.35324	0.0346241	0.0125988	0.0106859	-0.00311209	0.00550418
																				8.35407	0.0346241	0.0126465	-0.00314634	-0.00170232				8.35407	0.0346241	0.0126465	0.0106859	-0.00314634	0.0055015
																				8.3549	0.0346241	0.0126762	-0.00315703	-0.00168249				8.3549	0.0346241	0.0126762	0.0106859	-0.00315703	0.00551975
																				8.35573	0.0346241	0.0127151	-0.0031566	-0.0016319				8.35573	0.0346241	0.0127151	0.0106859	-0.0031566	0.00553264
																				8.35656	0.0346241	0.0127522	-0.00316592	-0.001597				8.35656	0.0346241	0.0127522	0.0106859	-0.00316592	0.00555849
																				8.35739	0.0346241	0.0127881	-0.00317306	-0.00158775				8.35739	0.0346241	0.0127881	0.0106859	-0.00317306	0.00554632
																				8.35822	0.0346241	0.0128198	-0.00315137	-0.0015951				8.35822	0.0346241	0.0128198	0.0106859	-0.00315137	0.00557201
																				8.35905	0.0346241	0.012858	-0.00313644	-0.00160722				8.35905	0.0346241	0.012858	0.0106859	-0.00313644	0.00560129
																				8.35988	0.0346241	0.0129072	-0.00315625	-0.00160903				8.35988	0.0346241	0.0129072	0.0106859	-0.00315625	0.00561993
																				8.36072	0.0346241	0.0129499	-0.00317282	-0.00159909				8.36072	0.0346241	0.0129499	0.0106859	-0.00317282	0.00561632
																				8.36155	0.0346241	0.0129859	-0.00317247	-0.00158826				8.36155	0.0346241	0.0129859	0.0106859	-0.00317247	0.00561771
																				8.36238	0.0346241	0.0130187	-0.00314795	-0.00159805				8.36238	0.0346241	0.0130187	0.0106859	-0.00314795	0.00564971
																				8.36321	0.0346241	0.0130695	-0.00314168	-0.00157961				8.36321	0.0346241	0.0130695	0.0106859	-0.00314168	0.00564924
																				8.36404	0.0346241	0.0130901	-0.00315334	-0.00154147				8.36404	0.0346241	0.0130901	0.0106859	-0.00315334	0.00563903
																				8.36487	0.0346241	0.0131003	-0.00316619	-0.00152645				8.36487	0.0346241	0.0131003	0.0106859	-0.00316619	0.00565278
																				8.3657	0.0346241	0.0131481	-0.0031801	-0.00152877				8.3657	0.0346241	0.0131481	0.0106859	-0.0031801	0.00565527
																				8.36653	0.0346241	0.0131926	-0.00319885	-0.00151264				8.36653	0.0346241	0.0131926	0.0106859	-0.00319885	0.00563699
																				8.36736	0.0346241	0.0132153	-0.00320992	-0.00149512				8.36736	0.0346241	0.0132153	0.0106859	-0.00320992	0.00561893
																				8.36819	0.0346241	0.0132395	-0.00319408	-0.00150488				8.36819	0.0346241	0.0132395	0.0106859	-0.00319408	0.00559343
																				8.36902	0.0346241	0.0132775	-0.00319676	-0.00152176				8.36902	0.0346241	0.0132775	0.0106859	-0.00319676	0.00555676
																				8.36985	0.0346241	0.0133308	-0.00320355	-0.00151324				8.36985	0.0346241	0.0133308	0.0106859	-0.00320355	0.00557283
																				8.37068	0.0346241	0.0133781	-0.00321005	-0.00147745				8.37068	0.0346241	0.0133781	0.0106859	-0.00321005	0.00560409
																				8.37151	0.0346241	0.0133808	-0.00320932	-0.00146515				8.37151	0.0346241	0.0133808	0.0106859	-0.00320932	0.00563371
																				8.37234	0.0346241	0.0134072	-0.00322138	-0.00148755				8.37234	0.0346241	0.0134072	0.0106859	-0.00322138	0.00563199
																				8.37317	0.0346241	0.013441	-0.00324245	-0.00149641				8.37317	0.0346241	0.013441	0.0106859	-0.00324245	0.00562387
																				8.37401	0.0346241	0.0134506	-0.00324171	-0.00147445				8.37401	0.0346241	0.0134506	0.0106859	-0.00324171	0.0056018
																				8.37484	0.0346241	0.0134865	-0.00324704	-0.00145425				8.37484	0.0346241	0.0134865	0.0106859	-0.00324704	0.00555201
																				8.37567	0.0346241	0.0135224	-0.00325286	-0.00145002				8.37567	0.0346241	0.0135224	0.0106859	-0.00325286	0.00549668
																				8.3765	0.0346241	0.0135263	-0.00326409	-0.00144612				8.3765	0.0346241	0.0135263	0.0106859	-0.00326409	0.00546231
																				8.37733	0.0346241	0.0135508	-0.00328585	-0.00145278				8.37733	0.0346241	0.0135508	0.0106859	-0.00328585	0.00545554
																				8.37816	0.0346241	0.0136016	-0.00330061	-0.00143638				8.37816	0.0346241	0.0136016	0.0106859	-0.00330061	0.00546268
																				8.37899	0.0346241	0.0136565	-0.00332081	-0.0014154				8.37899	0.0346241	0.0136565	0.0106859	-0.00332081	0.00545734
																				8.37982	0.0346241	0.0137049	-0.00331626	-0.00136796				8.37982	0.0346241	0.0137049	0.0106859	-0.00331626	0.00545576
																				8.38065	0.0346241	0.0137457	-0.00329881	-0.00138106				8.38065	0.0346241	0.0137457	0.0106859	-0.00329881	0.00545927
																				8.38148	0.0346241	0.0137746	-0.003297	-0.00138765				8.38148	0.0346241	0.0137746	0.0106859	-0.003297	0.00547635
																				8.38231	0.0346241	0.0137982	-0.00328788	-0.00137622				8.38231	0.0346241	0.0137982	0.0106859	-0.00328788	0.00548822
																				8.38314	0.0346241	0.0138303	-0.00328572	-0.00134848				8.38314	0.0346241	0.0138303	0.0106859	-0.00328572	0.00549274
																				8.38397	0.0346241	0.0138593	-0.00326647	-0.00130574				8.38397	0.0346241	0.0138593	0.0106859	-0.00326647	0.00547245
																				8.3848	0.0346241	0.0138855	-0.00324651	-0.00130817				8.3848	0.0346241	0.0138855	0.0106859	-0.00324651	0.00544084
																				8.38563	0.0346241	0.0139049	-0.00325045	-0.00131187				8.38563	0.0346241	0.0139049	0.0106859	-0.00325045	0.00544865
																				8.38646	0.0346241	0.0139269	-0.00323937	-0.00130282				8.38646	0.0346241	0.0139269	0.0106859	-0.00323937	0.00546667
																				8.3873	0.0346241	0.0139477	-0.00320675	-0.0013018				8.3873	0.0346241	0.0139477	0.0106859	-0.00320675	0.00548245
																				8.38813	0.0346241	0.0139805	-0.00319515	-0.00131603				8.38813	0.0346241	0.0139805	0.0106859	-0.00319515	0.00548475
																				8.38896	0.0346241	0.0140046	-0.00320901	-0.00132606				8.38896	0.0346241	0.0140046	0.0106859	-0.00320901	0.00550048
																				8.38979	0.0346241	0.0140454	-0.00320339	-0.00130981				8.38979	0.0346241	0.0140454	0.0106859	-0.00320339	0.00550996
																				8.39062	0.0346241	0.0140888	-0.00318546	-0.00132147				8.39062	0.0346241	0.0140888	0.0106859	-0.00318546	0.0054982
																				8.39145	0.0346241	0.0141247	-0.00316447	-0.00133798				8.39145	0.0346241	0.0141247	0.0106859	-0.00316447	0.00552125
																				8.39228	0.0346241	0.0141487	-0.00313368	-0.00133371				8.39228	0.0346241	0.0141487	0.0106859	-0.00313368	0.00554326
																				8.39311	0.0346241	0.0141499	-0.00310224	-0.00131721				8.39311	0.0346241	0.0141499	0.0106859	-0.00310224	0.00554475
																				8.39394	0.0346241	0.0141689	-0.00304525	-0.00133327				8.39394	0.0346241	0.0141689	0.0106859	-0.00304525	0.00553224
																				8.39477	0.0346241	0.0142057	-0.00301412	-0.00135004				8.39477	0.0346241	0.0142057	0.0106859	-0.00301412	0.00552442
																				8.3956	0.0346241	0.0142576	-0.00299565	-0.00134027				8.3956	0.0346241	0.0142576	0.0106859	-0.00299565	0.0055187
																				8.39643	0.0346241	0.0142963	-0.00297664	-0.00135181				8.39643	0.0346241	0.0142963	0.0106859	-0.00297664	0.00549925
																				8.39726	0.0346241	0.014313	-0.00297221	-0.00136608				8.39726	0.0346241	0.014313	0.0106859	-0.00297221	0.00546681
																				8.39809	0.0346241	0.0143406	-0.00295825	-0.00136835				8.39809	0.0346241	0.0143406	0.0106859	-0.00295825	0.00544055
																				8.39893	0.0346241	0.0143676	-0.00293511	-0.00137254				8.39893	0.0346241	0.0143676	0.0106859	-0.00293511	0.00544274
																				8.39976	0.0346241	0.0143819	-0.00291517	-0.00138068				8.39976	0.0346241	0.0143819	0.0106859	-0.00291517	0.00546885
																				8.40059	0.0346241	0.014404	-0.00287894	-0.00136829				8.40059	0.0346241	0.014404	0.0106859	-0.00287894	0.00546505
																				8.40142	0.0346241	0.0144315	-0.00284346	-0.0013597				8.40142	0.0346241	0.0144315	0.0106859	-0.00284346	0.00545656
																				8.40225	0.0346241	0.014451	-0.00282185	-0.00133672				8.40225	0.0346241	0.014451	0.0106859	-0.00282185	0.0054435
																				8.40308	0.0346241	0.0144565	-0.00280763	-0.00129649				8.40308	0.0346241	0.0144565	0.0106859	-0.00280763	0.00543896
																				8.40391	0.0346241	0.014491	-0.00280733	-0.00128076				8.40391	0.0346241	0.014491	0.0106859	-0.00280733	0.00541882
																				8.40474	0.0346241	0.0145081	-0.00277965	-0.00129265				8.40474	0.0346241	0.0145081	0.0106859	-0.00277965	0.00540257
																				8.40557	0.0346241	0.0145114	-0.00275095	-0.00128707				8.40557	0.0346241	0.0145114	0.0106859	-0.00275095	0.00540253
																				8.4064	0.0346241	0.0145213	-0.00270443	-0.00128205				8.4064	0.0346241	0.0145213	0.0106859	-0.00270443	0.00538327
																				8.40723	0.0346241	0.0145212	-0.00265807	-0.001277				8.40723	0.0346241	0.0145212	0.0106859	-0.00265807	0.00536986
																				8.40806	0.0346241	0.014514	-0.00263824	-0.00129348				8.40806	0.0346241	0.014514	0.0106859	-0.00263824	0.00537792
																				8.40889	0.0346241	0.014541	-0.0026104	-0.00128261				8.40889	0.0346241	0.014541	0.0106859	-0.0026104	0.00536043
																				8.40972	0.0346241	0.0145568	-0.00260048	-0.00125747				8.40972	0.0346241	0.0145568	0.0106859	-0.00260048	0.00535643
																				8.41055	0.0346241	0.014584	-0.00260795	-0.00126759				8.41055	0.0346241	0.014584	0.0106859	-0.00260795	0.00538951
																				8.41138	0.0346241	0.0146067	-0.0026082	-0.00130424				8.41138	0.0346241	0.0146067	0.0106859	-0.0026082	0.00538395
																				8.41221	0.0346241	0.0146215	-0.00260625	-0.00131553				8.41221	0.0346241	0.0146215	0.0106859	-0.00260625	0.00534879
																				8.41305	0.0346241	0.0146498	-0.0025903	-0.00130246				8.41305	0.0346241	0.0146498	0.0106859	-0.0025903	0.00531485
																				8.41388	0.0346241	0.0146771	-0.00257739	-0.00130069				8.41388	0.0346241	0.0146771	0.0106859	-0.00257739	0.00528405
																				8.41471	0.0346241	0.0147093	-0.00254836	-0.0013033				8.41471	0.0346241	0.0147093	0.0106859	-0.00254836	0.00524952
																				8.41554	0.0346241	0.0147558	-0.00252892	-0.00125343				8.41554	0.0346241	0.0147558	0.0106859	-0.00252892	0.00521786
																				8.41637	0.0346241	0.0147889	-0.00250178	-0.00124835				8.41637	0.0346241	0.0147889	0.0106859	-0.00250178	0.00524002
																				8.4172	0.0346241	0.0148205	-0.00251161	-0.00125542				8.4172	0.0346241	0.0148205	0.0106859	-0.00251161	0.00527253
																				8.41803	0.0346241	0.0148406	-0.00251465	-0.00126024				8.41803	0.0346241	0.0148406	0.0106859	-0.00251465	0.00528373
																				8.41886	0.0346241	0.0148518	-0.00247325	-0.00127146				8.41886	0.0346241	0.0148518	0.0106859	-0.00247325	0.00526936
																				8.41969	0.0346241	0.0148379	-0.00244926	-0.00130308				8.41969	0.0346241	0.0148379	0.0106859	-0.00244926	0.00524051
																				8.42052	0.0346241	0.0148377	-0.00243361	-0.00127185				8.42052	0.0346241	0.0148377	0.0106859	-0.00243361	0.0052371
																				8.42135	0.0346241	0.0148514	-0.00238681	-0.00130685				8.42135	0.0346241	0.0148514	0.0106859	-0.00238681	0.00523091
																				8.42218	0.0346241	0.0148673	-0.00237525	-0.00128195				8.42218	0.0346241	0.0148673	0.0106859	-0.00237525	0.00522706
																				8.42301	0.0346241	0.0149012	-0.0023875	-0.0012899				8.42301	0.0346241	0.0149012	0.0106859	-0.0023875	0.00523185
																				8.42384	0.0346241	0.0149394	-0.00236938	-0.00128974				8.42384	0.0346241	0.0149394	0.0106859	-0.00236938	0.00522404
																				8.42468	0.0346241	0.0149771	-0.00235885	-0.00130212				8.42468	0.0346241	0.0149771	0.0106859	-0.00235885	0.00519641
																				8.42551	0.0346241	0.0150054	-0.00234105	-0.00132392				8.42551	0.0346241	0.0150054	0.0106859	-0.00234105	0.00518421
																				8.42634	0.0346241	0.0150346	-0.0023475	-0.00129786				8.42634	0.0346241	0.0150346	0.0106859	-0.0023475	0.0051708
																				8.42717	0.0346241	0.0150572	-0.00230627	-0.00129879				8.42717	0.0346241	0.0150572	0.0106859	-0.00230627	0.00513615
																				8.428	0.0346241	0.0150563	-0.0022764	-0.00129415				8.428	0.0346241	0.0150563	0.0106859	-0.0022764	0.00511709
																				8.42883	0.0346241	0.0150984	-0.00228531	-0.0012685				8.42883	0.0346241	0.0150984	0.0106859	-0.00228531	0.00511355
																				8.42966	0.0346241	0.0151314	-0.00229182	-0.00124952				8.42966	0.0346241	0.0151314	0.0106859	-0.00229182	0.00509494
																				8.43049	0.0346241	0.0151551	-0.00226308	-0.00123407				8.43049	0.0346241	0.0151551	0.0106859	-0.00226308	0.00507703
																				8.43132	0.0346241	0.0151769	-0.00224033	-0.00126755				8.43132	0.0346241	0.0151769	0.0106859	-0.00224033	0.00504932
																				8.43215	0.0346241	0.0151585	-0.00223858	-0.00125155				8.43215	0.0346241	0.0151585	0.0106859	-0.00223858	0.0050646
																				8.43298	0.0346241	0.0151828	-0.00223144	-0.00125356				8.43298	0.0346241	0.0151828	0.0106859	-0.00223144	0.00503223
																				8.43381	0.0346241	0.0151926	-0.00224568	-0.00122901				8.43381	0.0346241	0.0151926	0.0106859	-0.00224568	0.00501143
																				8.43464	0.0346241	0.0151947	-0.00227444	-0.00122732				8.43464	0.0346241	0.0151947	0.0106859	-0.00227444	0.00502598
																				8.43547	0.0346241	0.015221	-0.00229248	-0.00118174				8.43547	0.0346241	0.015221	0.0106859	-0.00229248	0.00505108
																				8.4363	0.0346241	0.0152487	-0.00229907	-0.00115702				8.4363	0.0346241	0.0152487	0.0106859	-0.00229907	0.00505228
																				8.43713	0.0346241	0.0152426	-0.00228515	-0.00117885				8.43713	0.0346241	0.0152426	0.0106859	-0.00228515	0.00506454
																				8.43797	0.0346241	0.0152097	-0.00227352	-0.00115972				8.43797	0.0346241	0.0152097	0.0106859	-0.00227352	0.00504991
																				8.4388	0.0346241	0.0152072	-0.0022533	-0.00115577				8.4388	0.0346241	0.0152072	0.0106859	-0.0022533	0.00506551
																				8.43963	0.0346241	0.0152121	-0.00225052	-0.00119519				8.43963	0.0346241	0.0152121	0.0106859	-0.00225052	0.0050849
																				8.44046	0.0346241	0.0152203	-0.00226819	-0.00117165				8.44046	0.0346241	0.0152203	0.0106859	-0.00226819	0.00509001
																				8.44129	0.0346241	0.015251	-0.00230046	-0.0011415				8.44129	0.0346241	0.015251	0.0106859	-0.00230046	0.00508057
																				8.44212	0.0346241	0.0152655	-0.00232108	-0.001121				8.44212	0.0346241	0.0152655	0.0106859	-0.00232108	0.00506916
																				8.44295	0.0346241	0.0152905	-0.00231556	-0.0010964				8.44295	0.0346241	0.0152905	0.0106859	-0.00231556	0.00504158
																				8.44378	0.0346241	0.0152814	-0.00231417	-0.00110585				8.44378	0.0346241	0.0152814	0.0106859	-0.00231417	0.00504341
																				8.44461	0.0346241	0.0153311	-0.00231625	-0.00113851				8.44461	0.0346241	0.0153311	0.0106859	-0.00231625	0.00504945
																				8.44544	0.0346241	0.0153452	-0.00232036	-0.00113335				8.44544	0.0346241	0.0153452	0.0106859	-0.00232036	0.00507467
																				8.44627	0.0346241	0.0153582	-0.00231962	-0.00112566				8.44627	0.0346241	0.0153582	0.0106859	-0.00231962	0.00508148
																				8.4471	0.0346241	0.0153701	-0.00231168	-0.00114766				8.4471	0.0346241	0.0153701	0.0106859	-0.00231168	0.00510905
																				8.44793	0.0346241	0.0153979	-0.00231306	-0.00113636				8.44793	0.0346241	0.0153979	0.0106859	-0.00231306	0.00512614
																				8.44876	0.0346241	0.015433	-0.00233855	-0.00113628				8.44876	0.0346241	0.015433	0.0106859	-0.00233855	0.00513869
																				8.44959	0.0346241	0.015482	-0.00234796	-0.00110512				8.44959	0.0346241	0.015482	0.0106859	-0.00234796	0.0051489
																				8.45042	0.0346241	0.0154878	-0.0023497	-0.00110573				8.45042	0.0346241	0.0154878	0.0106859	-0.0023497	0.00518933
																				8.45125	0.0346241	0.0155142	-0.0023262	-0.00110912				8.45125	0.0346241	0.0155142	0.0106859	-0.0023262	0.0052017
																				8.45209	0.0346241	0.0155238	-0.00226403	-0.0010896				8.45209	0.0346241	0.0155238	0.0106859	-0.00226403	0.00515081
																				8.45292	0.0346241	0.0155168	-0.00226774	-0.00106842				8.45292	0.0346241	0.0155168	0.0106859	-0.00226774	0.0051397
																				8.45375	0.0346241	0.0155085	-0.00227904	-0.00106435				8.45375	0.0346241	0.0155085	0.0106859	-0.00227904	0.00512324
																				8.45458	0.0346241	0.0155149	-0.00229733	-0.00108842				8.45458	0.0346241	0.0155149	0.0106859	-0.00229733	0.00511813
																				8.45541	0.0346241	0.0155033	-0.00232658	-0.00105241				8.45541	0.0346241	0.0155033	0.0106859	-0.00232658	0.0051349
																				8.45624	0.0346241	0.0154873	-0.002319	-0.00102103				8.45624	0.0346241	0.0154873	0.0106859	-0.002319	0.00514278
																				8.45707	0.0346241	0.0154899	-0.00231576	-0.00106494				8.45707	0.0346241	0.0154899	0.0106859	-0.00231576	0.00515565
																				8.4579	0.0346241	0.0154978	-0.00230832	-0.00108163				8.4579	0.0346241	0.0154978	0.0106859	-0.00230832	0.00514288
																				8.45873	0.0346241	0.0154837	-0.00226763	-0.00106115				8.45873	0.0346241	0.0154837	0.0106859	-0.00226763	0.00511409
																				8.45956	0.0346241	0.0154994	-0.00223325	-0.00106149				8.45956	0.0346241	0.0154994	0.0106859	-0.00223325	0.00511565
																				8.46039	0.0346241	0.0155013	-0.00223964	-0.00102099				8.46039	0.0346241	0.0155013	0.0106859	-0.00223964	0.00511037
																				8.46122	0.0346241	0.0155208	-0.00224107	-0.00099302				8.46122	0.0346241	0.0155208	0.0106859	-0.00224107	0.00512108
																				8.46205	0.0346241	0.0155154	-0.00221795	-0.00098136				8.46205	0.0346241	0.0155154	0.0106859	-0.00221795	0.00510704
																				8.46288	0.0346241	0.0155103	-0.00219474	-0.00093519				8.46288	0.0346241	0.0155103	0.0106859	-0.00219474	0.00510961
																				8.46372	0.0346241	0.0155038	-0.00219164	-0.00093829				8.46372	0.0346241	0.0155038	0.0106859	-0.00219164	0.00510197
																				8.46454	0.0346241	0.0154834	-0.00215115	-0.00089567				8.46454	0.0346241	0.0154834	0.0106859	-0.00215115	0.00509721
																				8.46538	0.0346241	0.0154765	-0.00211631	-0.00085626				8.46538	0.0346241	0.0154765	0.0106859	-0.00211631	0.00509781
																				8.46621	0.0346241	0.0154669	-0.00209276	-0.00083241				8.46621	0.0346241	0.0154669	0.0106859	-0.00209276	0.00511774
																				8.46704	0.0346241	0.0154676	-0.00210496	-0.00081455				8.46704	0.0346241	0.0154676	0.0106859	-0.00210496	0.00512522
																				8.46787	0.0346241	0.0154823	-0.00213199	-0.00085256				8.46787	0.0346241	0.0154823	0.0106859	-0.00213199	0.00512823
																				8.4687	0.0346241	0.0154914	-0.00213709	-0.00083297				8.4687	0.0346241	0.0154914	0.0106859	-0.00213709	0.00514039
																				8.46953	0.0346241	0.0155136	-0.00214019	-0.00082335				8.46953	0.0346241	0.0155136	0.0106859	-0.00214019	0.00516155
																				8.47036	0.0346241	0.0154938	-0.00214289	-0.00083174				8.47036	0.0346241	0.0154938	0.0106859	-0.00214289	0.00514976
																				8.47119	0.0346241	0.0154681	-0.00210643	-0.00083792				8.47119	0.0346241	0.0154681	0.0106859	-0.00210643	0.00512245
																				8.47202	0.0346241	0.0154553	-0.00207048	-0.000802				8.47202	0.0346241	0.0154553	0.0106859	-0.00207048	0.00509493
																				8.47285	0.0346241	0.0154544	-0.00206938	-0.00078219				8.47285	0.0346241	0.0154544	0.0106859	-0.00206938	0.00508303
																				8.47368	0.0346241	0.0154891	-0.00207191	-0.00077133				8.47368	0.0346241	0.0154891	0.0106859	-0.00207191	0.00505115
																				8.47451	0.0346241	0.0154963	-0.00209523	-0.00075568				8.47451	0.0346241	0.0154963	0.0106859	-0.00209523	0.00503985
																				8.47534	0.0346241	0.0154836	-0.00207122	-0.00075836				8.47534	0.0346241	0.0154836	0.0106859	-0.00207122	0.00506731
																				8.47617	0.0346241	0.0154867	-0.00203843	-0.00073236				8.47617	0.0346241	0.0154867	0.0106859	-0.00203843	0.00507635
																				8.47701	0.0346241	0.0154876	-0.00199506	-0.00076585				8.47701	0.0346241	0.0154876	0.0106859	-0.00199506	0.00506368
																				8.47784	0.0346241	0.0154872	-0.00199254	-0.00073627				8.47784	0.0346241	0.0154872	0.0106859	-0.00199254	0.00505714
																				8.47867	0.0346241	0.0154759	-0.0020015	-0.00071897				8.47867	0.0346241	0.0154759	0.0106859	-0.0020015	0.00507115
																				8.4795	0.0346241	0.0155209	-0.00199446	-0.00069587				8.4795	0.0346241	0.0155209	0.0106859	-0.00199446	0.00509681
																				8.48033	0.0346241	0.0155251	-0.00200513	-0.00066787				8.48033	0.0346241	0.0155251	0.0106859	-0.00200513	0.00507655
																				8.48116	0.0346241	0.0155203	-0.00200594	-0.0006233				8.48116	0.0346241	0.0155203	0.0106859	-0.00200594	0.0050572
																				8.48199	0.0346241	0.0155647	-0.00197336	-0.00064074				8.48199	0.0346241	0.0155647	0.0106859	-0.00197336	0.00505522
																				8.48282	0.0346241	0.0155414	-0.00191568	-0.00064331				8.48282	0.0346241	0.0155414	0.0106859	-0.00191568	0.00504141
																				8.48365	0.0346241	0.0155365	-0.00189505	-0.00067063				8.48365	0.0346241	0.0155365	0.0106859	-0.00189505	0.00502822
																				8.48448	0.0346241	0.0155142	-0.00188055	-0.00067446				8.48448	0.0346241	0.0155142	0.0106859	-0.00188055	0.00504565
																				8.48531	0.0346241	0.0155439	-0.00183262	-0.00064647				8.48531	0.0346241	0.0155439	0.0106859	-0.00183262	0.00505203
																				8.48614	0.0346241	0.0155386	-0.00179624	-0.00063099				8.48614	0.0346241	0.0155386	0.0106859	-0.00179624	0.00506618
																				8.48697	0.0346241	0.0155157	-0.00178886	-0.00060372				8.48697	0.0346241	0.0155157	0.0106859	-0.00178886	0.00505029
																				8.4878	0.0346241	0.015503	-0.0017979	-0.00058185				8.4878	0.0346241	0.015503	0.0106859	-0.0017979	0.00504598
																				8.48863	0.0346241	0.015514	-0.00181145	-0.00057796				8.48863	0.0346241	0.015514	0.0106859	-0.00181145	0.00503713
																				8.48946	0.0346241	0.0155245	-0.00180806	-0.0005741				8.48946	0.0346241	0.0155245	0.0106859	-0.00180806	0.00500705
																				8.49029	0.0346241	0.0155107	-0.00180842	-0.00056408				8.49029	0.0346241	0.0155107	0.0106859	-0.00180842	0.00497388
																				8.49113	0.0346241	0.0154911	-0.00181065	-0.00055827				8.49113	0.0346241	0.0154911	0.0106859	-0.00181065	0.00499531
																				8.49196	0.0346241	0.015494	-0.0018034	-0.00054595				8.49196	0.0346241	0.015494	0.0106859	-0.0018034	0.00495701
																				8.49279	0.0346241	0.0154772	-0.00179431	-0.00054059				8.49279	0.0346241	0.0154772	0.0106859	-0.00179431	0.00494112
																				8.49362	0.0346241	0.0154499	-0.00183518	-0.00055672				8.49362	0.0346241	0.0154499	0.0106859	-0.00183518	0.00495232
																				8.49445	0.0346241	0.0154486	-0.00181956	-0.00055338				8.49445	0.0346241	0.0154486	0.0106859	-0.00181956	0.00498301
																				8.49528	0.0346241	0.015459	-0.00176617	-0.00054942				8.49528	0.0346241	0.015459	0.0106859	-0.00176617	0.00498012
																				8.49611	0.0346241	0.0154453	-0.00173656	-0.00053754				8.49611	0.0346241	0.0154453	0.0106859	-0.00173656	0.00498331
																				8.49694	0.0346241	0.0154787	-0.00170278	-0.00054195				8.49694	0.0346241	0.0154787	0.0106859	-0.00170278	0.0050244
																				8.49777	0.0346241	0.0154782	-0.00171185	-0.0005676				8.49777	0.0346241	0.0154782	0.0106859	-0.00171185	0.00503435
																				8.4986	0.0346241	0.01546	-0.00168288	-0.00054111				8.4986	0.0346241	0.01546	0.0106859	-0.00168288	0.00507873
																				8.49943	0.0346241	0.0154527	-0.0016709	-0.00051365				8.49943	0.0346241	0.0154527	0.0106859	-0.0016709	0.00504995
																				8.50026	0.0346241	0.0154433	-0.00165488	-0.00051782				8.50026	0.0346241	0.0154433	0.0106859	-0.00165488	0.00509239
																				8.50109	0.0346241	0.015411	-0.00166795	-0.000485				8.50109	0.0346241	0.015411	0.0106859	-0.00166795	0.00508341
																				8.50192	0.0346241	0.0153717	-0.00166803	-0.00049554				8.50192	0.0346241	0.0153717	0.0106859	-0.00166803	0.00509462
																				8.50276	0.0346241	0.0153603	-0.00167751	-0.0004743				8.50276	0.0346241	0.0153603	0.0106859	-0.00167751	0.00509585
																				8.50359	0.0346241	0.0153676	-0.00167892	-0.0004861				8.50359	0.0346241	0.0153676	0.0106859	-0.00167892	0.0051161
																				8.50442	0.0346241	0.0153393	-0.00168986	-0.00052719				8.50442	0.0346241	0.0153393	0.0106859	-0.00168986	0.00509852
																				8.50525	0.0346241	0.0153182	-0.00169598	-0.00052736				8.50525	0.0346241	0.0153182	0.0106859	-0.00169598	0.00509521
																				8.50608	0.0346241	0.0153265	-0.00169155	-0.00054092				8.50608	0.0346241	0.0153265	0.0106859	-0.00169155	0.00508668
																				8.50691	0.0346241	0.0153362	-0.00172377	-0.00054613				8.50691	0.0346241	0.0153362	0.0106859	-0.00172377	0.00507309
																				8.50774	0.0346241	0.0153034	-0.00172902	-0.00053841				8.50774	0.0346241	0.0153034	0.0106859	-0.00172902	0.00506825
																				8.50857	0.0346241	0.0152935	-0.00174937	-0.00054606				8.50857	0.0346241	0.0152935	0.0106859	-0.00174937	0.00508425
																				8.5094	0.0346241	0.0152776	-0.00170617	-0.00052222				8.5094	0.0346241	0.0152776	0.0106859	-0.00170617	0.00509755
																				8.51023	0.0346241	0.0152509	-0.0017133	-0.00053173				8.51023	0.0346241	0.0152509	0.0106859	-0.0017133	0.00511467
																				8.51106	0.0346241	0.0152443	-0.00171993	-0.0005486				8.51106	0.0346241	0.0152443	0.0106859	-0.00171993	0.00515011
																				8.51189	0.0346241	0.0152391	-0.00168944	-0.00052908				8.51189	0.0346241	0.0152391	0.0106859	-0.00168944	0.00517712
																				8.51272	0.0346241	0.0152514	-0.00166391	-0.00049103				8.51272	0.0346241	0.0152514	0.0106859	-0.00166391	0.00519981
																				8.51355	0.0346241	0.0152138	-0.00169355	-0.00047789				8.51355	0.0346241	0.0152138	0.0106859	-0.00169355	0.00524489
																				8.51438	0.0346241	0.0152028	-0.00172564	-0.00047518				8.51438	0.0346241	0.0152028	0.0106859	-0.00172564	0.00526379
																				8.51521	0.0346241	0.0151685	-0.00171729	-0.00048664				8.51521	0.0346241	0.0151685	0.0106859	-0.00171729	0.00531033
																				8.51605	0.0346241	0.0151411	-0.00167765	-0.00045853				8.51605	0.0346241	0.0151411	0.0106859	-0.00167765	0.00534263
																				8.51688	0.0346241	0.0151347	-0.00167711	-0.00045495				8.51688	0.0346241	0.0151347	0.0106859	-0.00167711	0.00535644
																				8.51771	0.0346241	0.0151498	-0.00168472	-0.00048516				8.51771	0.0346241	0.0151498	0.0106859	-0.00168472	0.0053173
																				8.51854	0.0346241	0.0151338	-0.00172696	-0.00045888				8.51854	0.0346241	0.0151338	0.0106859	-0.00172696	0.00532483
																				8.51937	0.0346241	0.0150776	-0.00172373	-0.00046769				8.51937	0.0346241	0.0150776	0.0106859	-0.00172373	0.00538685
																				8.5202	0.0346241	0.0150736	-0.00171415	-0.00042861				8.5202	0.0346241	0.0150736	0.0106859	-0.00171415	0.00538531
																				8.52103	0.0346241	0.0150352	-0.00171299	-0.00041061				8.52103	0.0346241	0.0150352	0.0106859	-0.00171299	0.00536875
																				8.52186	0.0346241	0.0150192	-0.00170321	-0.00038498				8.52186	0.0346241	0.0150192	0.0106859	-0.00170321	0.0053738
																				8.52269	0.0346241	0.0149988	-0.00168978	-0.00035987				8.52269	0.0346241	0.0149988	0.0106859	-0.00168978	0.00537738
																				8.52352	0.0346241	0.0149326	-0.00168068	-0.0003573				8.52352	0.0346241	0.0149326	0.0106859	-0.00168068	0.00539126
																				8.52435	0.0346241	0.0149147	-0.00170861	-0.00034265				8.52435	0.0346241	0.0149147	0.0106859	-0.00170861	0.00538014
																				8.52518	0.0346241	0.0148906	-0.00168598	-0.00031257				8.52518	0.0346241	0.0148906	0.0106859	-0.00168598	0.00535873
																				8.52601	0.0346241	0.0148612	-0.00169464	-0.00028945				8.52601	0.0346241	0.0148612	0.0106859	-0.00169464	0.00536908
																				8.52684	0.0346241	0.014822	-0.0017212	-0.00029685				8.52684	0.0346241	0.014822	0.0106859	-0.0017212	0.00538467
																				8.52768	0.0346241	0.0148081	-0.00176453	-0.00029423				8.52768	0.0346241	0.0148081	0.0106859	-0.00176453	0.00540708
																				8.5285	0.0346241	0.014804	-0.00177136	-0.00028634				8.5285	0.0346241	0.014804	0.0106859	-0.00177136	0.00539064
																				8.52934	0.0346241	0.0147878	-0.00176327	-0.00028875				8.52934	0.0346241	0.0147878	0.0106859	-0.00176327	0.00537735
																				8.53017	0.0346241	0.01476	-0.00173017	-0.00028697				8.53017	0.0346241	0.01476	0.0106859	-0.00173017	0.00537011
																				8.531	0.0346241	0.0147488	-0.00172172	-0.00029688				8.531	0.0346241	0.0147488	0.0106859	-0.00172172	0.00540603
																				8.53183	0.0346241	0.0147173	-0.00174179	-0.00028119				8.53183	0.0346241	0.0147173	0.0106859	-0.00174179	0.0054236
																				8.53266	0.0346241	0.0146946	-0.00170371	-0.00028041				8.53266	0.0346241	0.0146946	0.0106859	-0.00170371	0.00542965
																				8.53349	0.0346241	0.0146943	-0.00170105	-0.00028139				8.53349	0.0346241	0.0146943	0.0106859	-0.00170105	0.00545029
																				8.53432	0.0346241	0.0146739	-0.00174226	-0.00026955				8.53432	0.0346241	0.0146739	0.0106859	-0.00174226	0.00544034
																				8.53515	0.0346241	0.0146558	-0.00175217	-0.00024229				8.53515	0.0346241	0.0146558	0.0106859	-0.00175217	0.00548919
																				8.53598	0.0346241	0.0146311	-0.00173971	-0.00022733				8.53598	0.0346241	0.0146311	0.0106859	-0.00173971	0.00551418
																				8.53681	0.0346241	0.0145985	-0.00174101	-0.00023392				8.53681	0.0346241	0.0145985	0.0106859	-0.00174101	0.00552365
																				8.53764	0.0346241	0.0145841	-0.00176068	-0.00024552				8.53764	0.0346241	0.0145841	0.0106859	-0.00176068	0.00552395
																				8.53847	0.0346241	0.0145456	-0.00175459	-0.00024662				8.53847	0.0346241	0.0145456	0.0106859	-0.00175459	0.00547922
																				8.5393	0.0346241	0.0145211	-0.00174565	-0.00023515				8.5393	0.0346241	0.0145211	0.0106859	-0.00174565	0.0054572
																				8.54013	0.0346241	0.0144989	-0.00176835	-0.00023625				8.54013	0.0346241	0.0144989	0.0106859	-0.00176835	0.00545354
																				8.54096	0.0346241	0.0144713	-0.00178053	-0.00021947				8.54096	0.0346241	0.0144713	0.0106859	-0.00178053	0.0054911
																				8.5418	0.0346241	0.0144548	-0.00177116	-0.00018076				8.5418	0.0346241	0.0144548	0.0106859	-0.00177116	0.00550379
																				8.54263	0.0346241	0.0144539	-0.00177666	-0.00016424				8.54263	0.0346241	0.0144539	0.0106859	-0.00177666	0.00550282
																				8.54346	0.0346241	0.0144562	-0.00179544	-0.00016505				8.54346	0.0346241	0.0144562	0.0106859	-0.00179544	0.00550519
																				8.54429	0.0346241	0.0144216	-0.00178732	-0.00018422				8.54429	0.0346241	0.0144216	0.0106859	-0.00178732	0.00547814
																				8.54512	0.0346241	0.0143808	-0.0017825	-0.00016055				8.54512	0.0346241	0.0143808	0.0106859	-0.0017825	0.00547404
																				8.54595	0.0346241	0.0143517	-0.00179513	-0.00013562				8.54595	0.0346241	0.0143517	0.0106859	-0.00179513	0.00546349
																				8.54678	0.0346241	0.0143489	-0.00179091	-0.00012031				8.54678	0.0346241	0.0143489	0.0106859	-0.00179091	0.00546233
																				8.54761	0.0346241	0.0143408	-0.00180734	-0.0001061				8.54761	0.0346241	0.0143408	0.0106859	-0.00180734	0.00546711
																				8.54844	0.0346241	0.0143194	-0.00178185	-0.00010897				8.54844	0.0346241	0.0143194	0.0106859	-0.00178185	0.00548801
																				8.54927	0.0346241	0.0142951	-0.00176366	-0.00011072				8.54927	0.0346241	0.0142951	0.0106859	-0.00176366	0.00549865
																				8.5501	0.0346241	0.0142565	-0.00174506	-0.00012979				8.5501	0.0346241	0.0142565	0.0106859	-0.00174506	0.00551087
																				8.55093	0.0346241	0.0141975	-0.00174862	-0.00012945				8.55093	0.0346241	0.0141975	0.0106859	-0.00174862	0.00550015
																				8.55176	0.0346241	0.014184	-0.00173413	-0.00010789				8.55176	0.0346241	0.014184	0.0106859	-0.00173413	0.00548589
																				8.55259	0.0346241	0.0141401	-0.00171385	-6.8509e-05				8.55259	0.0346241	0.0141401	0.0106859	-0.00171385	0.00546986
																				8.55343	0.0346241	0.0141205	-0.0017401	-8.4982e-05				8.55343	0.0346241	0.0141205	0.0106859	-0.0017401	0.00545822
																				8.55425	0.0346241	0.0140982	-0.00179567	-0.00010655				8.55425	0.0346241	0.0140982	0.0106859	-0.00179567	0.00542955
																				8.55509	0.0346241	0.0140859	-0.00181095	-0.00011214				8.55509	0.0346241	0.0140859	0.0106859	-0.00181095	0.00542598
																				8.55592	0.0346241	0.014061	-0.00175228	-8.08e-05				8.55592	0.0346241	0.014061	0.0106859	-0.00175228	0.00543245
																				8.55675	0.0346241	0.0140365	-0.00173767	-5.3582e-05				8.55675	0.0346241	0.0140365	0.0106859	-0.00173767	0.00544235
																				8.55758	0.0346241	0.0140057	-0.00173674	-6.42e-05				8.55758	0.0346241	0.0140057	0.0106859	-0.00173674	0.00547062
																				8.55841	0.0346241	0.0139802	-0.00169143	-7.6164e-05				8.55841	0.0346241	0.0139802	0.0106859	-0.00169143	0.00546839
																				8.55924	0.0346241	0.0139342	-0.00167151	-4.7364e-05				8.55924	0.0346241	0.0139342	0.0106859	-0.00167151	0.00550355
																				8.56007	0.0346241	0.0138801	-0.00162265	-5.9336e-05				8.56007	0.0346241	0.0138801	0.0106859	-0.00162265	0.00553013
																				8.5609	0.0346241	0.0138804	-0.00161237	-4.9573e-05				8.5609	0.0346241	0.0138804	0.0106859	-0.00161237	0.00551648
																				8.56173	0.0346241	0.0138506	-0.00159423	-3.0609e-05				8.56173	0.0346241	0.0138506	0.0106859	-0.00159423	0.00548949
																				8.56256	0.0346241	0.0138086	-0.00157285	-4.9309e-05				8.56256	0.0346241	0.0138086	0.0106859	-0.00157285	0.00548708
																				8.56339	0.0346241	0.0137547	-0.00157435	-8.8564e-05				8.56339	0.0346241	0.0137547	0.0106859	-0.00157435	0.00552125
																				8.56422	0.0346241	0.0137198	-0.00157176	-0.00011962				8.56422	0.0346241	0.0137198	0.0106859	-0.00157176	0.00555515
																				8.56505	0.0346241	0.0136942	-0.00157869	-9.2891e-05				8.56505	0.0346241	0.0136942	0.0106859	-0.00157869	0.00554907
																				8.56588	0.0346241	0.013662	-0.00154383	-8.2682e-05				8.56588	0.0346241	0.013662	0.0106859	-0.00154383	0.00555144
																				8.56672	0.0346241	0.0136324	-0.00153631	-8.0382e-05				8.56672	0.0346241	0.0136324	0.0106859	-0.00153631	0.00558688
																				8.56755	0.0346241	0.0136115	-0.00153462	-7.5045e-05				8.56755	0.0346241	0.0136115	0.0106859	-0.00153462	0.00558293
																				8.56838	0.0346241	0.0135955	-0.00151135	-5.5018e-05				8.56838	0.0346241	0.0135955	0.0106859	-0.00151135	0.0055771
																				8.56921	0.0346241	0.0135533	-0.00149276	-4.6964e-05				8.56921	0.0346241	0.0135533	0.0106859	-0.00149276	0.00554959
																				8.57004	0.0346241	0.0134863	-0.00149885	-4.7136e-05				8.57004	0.0346241	0.0134863	0.0106859	-0.00149885	0.00552956
																				8.57087	0.0346241	0.0134329	-0.00149214	-5.6218e-05				8.57087	0.0346241	0.0134329	0.0106859	-0.00149214	0.00556745
																				8.5717	0.0346241	0.0134102	-0.00147913	-5.1855e-05				8.5717	0.0346241	0.0134102	0.0106859	-0.00147913	0.00556325
																				8.57253	0.0346241	0.0133856	-0.00145598	-5.0591e-05				8.57253	0.0346241	0.0133856	0.0106859	-0.00145598	0.00554303
																				8.57336	0.0346241	0.0133742	-0.00144195	-4.9036e-05				8.57336	0.0346241	0.0133742	0.0106859	-0.00144195	0.00554439
																				8.57419	0.0346241	0.0133343	-0.00146046	-6.3445e-05				8.57419	0.0346241	0.0133343	0.0106859	-0.00146046	0.00555572
																				8.57502	0.0346241	0.0132672	-0.00145975	-6.4236e-05				8.57502	0.0346241	0.0132672	0.0106859	-0.00145975	0.00557578
																				8.57585	0.0346241	0.0132156	-0.00139807	-4.0273e-05				8.57585	0.0346241	0.0132156	0.0106859	-0.00139807	0.00561771
																				8.57668	0.0346241	0.0131812	-0.00135123	-2.2045e-05				8.57668	0.0346241	0.0131812	0.0106859	-0.00135123	0.00561315
																				8.57751	0.0346241	0.0131343	-0.00135601	-1.87e-05				8.57751	0.0346241	0.0131343	0.0106859	-0.00135601	0.00560231
																				8.57834	0.0346241	0.0131162	-0.0013815	-3.5273e-06				8.57834	0.0346241	0.0131162	0.0106859	-0.0013815	0.00562976
																				8.57917	0.0346241	0.0130722	-0.00138125	1.5227e-05				8.57917	0.0346241	0.0130722	0.0106859	-0.00138125	0.00564279
																				8.58001	0.0346241	0.013031	-0.0013797	7.5364e-06				8.58001	0.0346241	0.013031	0.0106859	-0.0013797	0.0056626
																				8.58084	0.0346241	0.0130031	-0.00136935	1.3582e-05				8.58084	0.0346241	0.0130031	0.0106859	-0.00136935	0.00568831
																				8.58167	0.0346241	0.0129692	-0.00134679	3.1818e-05				8.58167	0.0346241	0.0129692	0.0106859	-0.00134679	0.00570896
																				8.5825	0.0346241	0.0129432	-0.00132767	1.5882e-05				8.5825	0.0346241	0.0129432	0.0106859	-0.00132767	0.00569835
																				8.58333	0.0346241	0.0129016	-0.00135318	-1.3009e-05				8.58333	0.0346241	0.0129016	0.0106859	-0.00135318	0.00566566
																				8.58416	0.0346241	0.0128488	-0.00136196	-1.8364e-05				8.58416	0.0346241	0.0128488	0.0106859	-0.00136196	0.00570345
																				8.58499	0.0346241	0.0127758	-0.00133511	-5.6727e-06				8.58499	0.0346241	0.0127758	0.0106859	-0.00133511	0.00573412
																				8.58582	0.0346241	0.0127445	-0.00131177	1.4118e-05				8.58582	0.0346241	0.0127445	0.0106859	-0.00131177	0.00577841
																				8.58665	0.0346241	0.0127117	-0.00129772	7.9273e-06				8.58665	0.0346241	0.0127117	0.0106859	-0.00129772	0.00579689
																				8.58748	0.0346241	0.0126758	-0.0012831	5.2818e-06				8.58748	0.0346241	0.0126758	0.0106859	-0.0012831	0.00581687
																				8.58831	0.0346241	0.0126372	-0.00126945	3.8027e-05				8.58831	0.0346241	0.0126372	0.0106859	-0.00126945	0.00584614
																				8.58914	0.0346241	0.0125828	-0.00122865	5.1055e-05				8.58914	0.0346241	0.0125828	0.0106859	-0.00122865	0.00587945
																				8.58997	0.0346241	0.0125285	-0.00119973	4.7027e-05				8.58997	0.0346241	0.0125285	0.0106859	-0.00119973	0.00589476
																				8.5908	0.0346241	0.0125036	-0.00121085	5.2891e-05				8.5908	0.0346241	0.0125036	0.0106859	-0.00121085	0.00587614
																				8.59164	0.0346241	0.0124771	-0.0012112	7.8545e-05				8.59164	0.0346241	0.0124771	0.0106859	-0.0012112	0.00587183
																				8.59247	0.0346241	0.0124393	-0.00120835	9.5591e-05				8.59247	0.0346241	0.0124393	0.0106859	-0.00120835	0.00588424
																				8.5933	0.0346241	0.0124014	-0.00119975	9.8082e-05				8.5933	0.0346241	0.0124014	0.0106859	-0.00119975	0.00589404
																				8.59413	0.0346241	0.0123617	-0.00118651	0.00010947				8.59413	0.0346241	0.0123617	0.0106859	-0.00118651	0.00590074
																				8.59496	0.0346241	0.0123038	-0.0011828	0.00012556				8.59496	0.0346241	0.0123038	0.0106859	-0.0011828	0.0058941
																				8.59579	0.0346241	0.0122325	-0.00116576	0.00016285				8.59579	0.0346241	0.0122325	0.0106859	-0.00116576	0.00590664
																				8.59662	0.0346241	0.0121824	-0.00112261	0.00019264				8.59662	0.0346241	0.0121824	0.0106859	-0.00112261	0.00590748
																				8.59745	0.0346241	0.0121424	-0.00110798	0.00019665				8.59745	0.0346241	0.0121424	0.0106859	-0.00110798	0.0058962
																				8.59828	0.0346241	0.0120997	-0.00111305	0.00018845				8.59828	0.0346241	0.0120997	0.0106859	-0.00111305	0.00586686
																				8.59911	0.0346241	0.0120565	-0.00111269	0.00018898				8.59911	0.0346241	0.0120565	0.0106859	-0.00111269	0.0058137
																				8.59994	0.0346241	0.0120086	-0.00113385	0.00021043				8.59994	0.0346241	0.0120086	0.0106859	-0.00113385	0.00578198
																				8.60077	0.0346241	0.0119731	-0.00116121	0.00022099				8.60077	0.0346241	0.0119731	0.0106859	-0.00116121	0.00576851
																				8.6016	0.0346241	0.0119541	-0.00119045	0.00023297				8.6016	0.0346241	0.0119541	0.0106859	-0.00119045	0.00572841
																				8.60243	0.0346241	0.0119187	-0.00123485	0.00026132				8.60243	0.0346241	0.0119187	0.0106859	-0.00123485	0.0057094
																				8.60326	0.0346241	0.0118873	-0.00123826	0.00026937				8.60326	0.0346241	0.0118873	0.0106859	-0.00123826	0.00571977
																				8.60409	0.0346241	0.0118467	-0.00124653	0.00025704				8.60409	0.0346241	0.0118467	0.0106859	-0.00124653	0.00573235
																				8.60492	0.0346241	0.0118102	-0.00125733	0.00024963				8.60492	0.0346241	0.0118102	0.0106859	-0.00125733	0.00570404
																				8.60576	0.0346241	0.0117897	-0.00125609	0.00026303				8.60576	0.0346241	0.0117897	0.0106859	-0.00125609	0.00569325
																				8.60659	0.0346241	0.0117552	-0.00125313	0.00026412				8.60659	0.0346241	0.0117552	0.0106859	-0.00125313	0.00568043
																				8.60742	0.0346241	0.0117146	-0.00126966	0.00026198				8.60742	0.0346241	0.0117146	0.0106859	-0.00126966	0.00566724
																				8.60825	0.0346241	0.0116663	-0.00127559	0.00028132				8.60825	0.0346241	0.0116663	0.0106859	-0.00127559	0.00564424
																				8.60908	0.0346241	0.0116201	-0.00128979	0.00028098				8.60908	0.0346241	0.0116201	0.0106859	-0.00128979	0.005624
																				8.60991	0.0346241	0.0115814	-0.00132108	0.0002743				8.60991	0.0346241	0.0115814	0.0106859	-0.00132108	0.00562389
																				8.61074	0.0346241	0.0115547	-0.00133688	0.00026586				8.61074	0.0346241	0.0115547	0.0106859	-0.00133688	0.00563835
																				8.61157	0.0346241	0.0115467	-0.00134682	0.0002458				8.61157	0.0346241	0.0115467	0.0106859	-0.00134682	0.00567335
																				8.6124	0.0346241	0.0115344	-0.00134339	0.00026264				8.6124	0.0346241	0.0115344	0.0106859	-0.00134339	0.005683
																				8.61323	0.0346241	0.0114976	-0.00136505	0.0002875				8.61323	0.0346241	0.0114976	0.0106859	-0.00136505	0.00568272
																				8.61406	0.0346241	0.0114344	-0.00137777	0.00029117				8.61406	0.0346241	0.0114344	0.0106859	-0.00137777	0.00567732
																				8.61489	0.0346241	0.0113611	-0.00138793	0.00028015				8.61489	0.0346241	0.0113611	0.0106859	-0.00138793	0.00566491
																				8.61572	0.0346241	0.0113229	-0.00137708	0.00029073				8.61572	0.0346241	0.0113229	0.0106859	-0.00137708	0.00563338
																				8.61655	0.0346241	0.0113168	-0.00138325	0.00029428				8.61655	0.0346241	0.0113168	0.0106859	-0.00138325	0.00561127
																				8.61739	0.0346241	0.011302	-0.00141939	0.00027525				8.61739	0.0346241	0.011302	0.0106859	-0.00141939	0.00558836
																				8.61822	0.0346241	0.0112914	-0.00144639	0.00027355				8.61822	0.0346241	0.0112914	0.0106859	-0.00144639	0.00556111
																				8.61905	0.0346241	0.0112744	-0.00145655	0.0002911				8.61905	0.0346241	0.0112744	0.0106859	-0.00145655	0.00555058
																				8.61988	0.0346241	0.0112101	-0.00144516	0.00030708				8.61988	0.0346241	0.0112101	0.0106859	-0.00144516	0.00554394
																				8.62071	0.0346241	0.0111491	-0.00146345	0.00031824				8.62071	0.0346241	0.0111491	0.0106859	-0.00146345	0.00555106
																				8.62154	0.0346241	0.0111214	-0.00146575	0.00034536				8.62154	0.0346241	0.0111214	0.0106859	-0.00146575	0.00556335
																				8.62237	0.0346241	0.0110963	-0.0014493	0.00035513				8.62237	0.0346241	0.0110963	0.0106859	-0.0014493	0.0055793
																				8.6232	0.0346241	0.0110575	-0.00143679	0.00034353				8.6232	0.0346241	0.0110575	0.0106859	-0.00143679	0.00556227
																				8.62403	0.0346241	0.0109993	-0.00143693	0.00034466				8.62403	0.0346241	0.0109993	0.0106859	-0.00143693	0.00557675
																				8.62486	0.0346241	0.0109559	-0.00143174	0.00036301				8.62486	0.0346241	0.0109559	0.0106859	-0.00143174	0.00560049
																				8.62569	0.0346241	0.0109336	-0.00143025	0.00037512				8.62569	0.0346241	0.0109336	0.0106859	-0.00143025	0.00558586
																				8.62652	0.0346241	0.0109222	-0.0014503	0.00038925				8.62652	0.0346241	0.0109222	0.0106859	-0.0014503	0.00556946
																				8.62735	0.0346241	0.0108999	-0.00145967	0.00039851				8.62735	0.0346241	0.0108999	0.0106859	-0.00145967	0.00557323
																				8.62818	0.0346241	0.0108633	-0.00147295	0.00040388				8.62818	0.0346241	0.0108633	0.0106859	-0.00147295	0.00556865
																				8.62901	0.0346241	0.0108239	-0.00149729	0.00043993				8.62901	0.0346241	0.0108239	0.0106859	-0.00149729	0.00555926
																				8.62984	0.0346241	0.0107735	-0.001501	0.0004551				8.62984	0.0346241	0.0107735	0.0106859	-0.001501	0.0055405
																				8.63068	0.0346241	0.0107462	-0.00150414	0.00046425				8.63068	0.0346241	0.0107462	0.0106859	-0.00150414	0.00551313
																				8.63151	0.0346241	0.0107339	-0.00153584	0.00048819				8.63151	0.0346241	0.0107339	0.0106859	-0.00153584	0.00549566
																				8.63234	0.0346241	0.0106957	-0.00155816	0.00049789				8.63234	0.0346241	0.0106957	0.0106859	-0.00155816	0.00552185
																				8.63317	0.0346241	0.0106611	-0.00155264	0.000509				8.63317	0.0346241	0.0106611	0.0106859	-0.00155264	0.00554746
																				8.634	0.0346241	0.0106348	-0.00154959	0.00053261				8.634	0.0346241	0.0106348	0.0106859	-0.00154959	0.00557366
																				8.63483	0.0346241	0.0105897	-0.0015562	0.00054414				8.63483	0.0346241	0.0105897	0.0106859	-0.0015562	0.00561626
																				8.63566	0.0346241	0.0105477	-0.00157125	0.00055498				8.63566	0.0346241	0.0105477	0.0106859	-0.00157125	0.00563165
																				8.63649	0.0346241	0.0105188	-0.00157106	0.00057326				8.63649	0.0346241	0.0105188	0.0106859	-0.00157106	0.00563683
																				8.63732	0.0346241	0.0104994	-0.00155568	0.00059168				8.63732	0.0346241	0.0104994	0.0106859	-0.00155568	0.00566087
																				8.63815	0.0346241	0.0104741	-0.00154825	0.00056458				8.63815	0.0346241	0.0104741	0.0106859	-0.00154825	0.00567896
																				8.63898	0.0346241	0.01045	-0.00156571	0.00058523				8.63898	0.0346241	0.01045	0.0106859	-0.00156571	0.00569858
																				8.63981	0.0346241	0.0104299	-0.00157832	0.00060512				8.63981	0.0346241	0.0104299	0.0106859	-0.00157832	0.00570268
																				8.64064	0.0346241	0.0104092	-0.00158491	0.00061449				8.64064	0.0346241	0.0104092	0.0106859	-0.00158491	0.00571226
																				8.64147	0.0346241	0.0103867	-0.00161778	0.00061431				8.64147	0.0346241	0.0103867	0.0106859	-0.00161778	0.00572369
																				8.6423	0.0346241	0.0103511	-0.00163963	0.00061955				8.6423	0.0346241	0.0103511	0.0106859	-0.00163963	0.00573028
																				8.64313	0.0346241	0.0103025	-0.00165111	0.00063794				8.64313	0.0346241	0.0103025	0.0106859	-0.00165111	0.00575763
																				8.64396	0.0346241	0.0102505	-0.00164127	0.00065184				8.64396	0.0346241	0.0102505	0.0106859	-0.00164127	0.00579917
																				8.6448	0.0346241	0.0102059	-0.00162937	0.00064864				8.6448	0.0346241	0.0102059	0.0106859	-0.00162937	0.00582115
																				8.64563	0.0346241	0.0101552	-0.00162701	0.00065922				8.64563	0.0346241	0.0101552	0.0106859	-0.00162701	0.00584031
																				8.64646	0.0346241	0.0101309	-0.0016077	0.00068945				8.64646	0.0346241	0.0101309	0.0106859	-0.0016077	0.00586957
																				8.64729	0.0346241	0.0100885	-0.00159773	0.00069669				8.64729	0.0346241	0.0100885	0.0106859	-0.00159773	0.00589499
																				8.64812	0.0346241	0.0100518	-0.00160801	0.0007197				8.64812	0.0346241	0.0100518	0.0106859	-0.00160801	0.00589105
																				8.64895	0.0346241	0.0100267	-0.00161631	0.00073413				8.64895	0.0346241	0.0100267	0.0106859	-0.00161631	0.00591371
																				8.64978	0.0346241	0.0100028	-0.00161726	0.00075509				8.64978	0.0346241	0.0100028	0.0106859	-0.00161726	0.00595673
																				8.65061	0.0346241	0.00996287	-0.00161575	0.00079309				8.65061	0.0346241	0.00996287	0.0106859	-0.00161575	0.00601176
																				8.65144	0.0346241	0.00991909	-0.00161325	0.0008222				8.65144	0.0346241	0.00991909	0.0106859	-0.00161325	0.00603559
																				8.65227	0.0346241	0.00988539	-0.00160225	0.00082987				8.65227	0.0346241	0.00988539	0.0106859	-0.00160225	0.00605037
																				8.6531	0.0346241	0.00984115	-0.00158274	0.00087202				8.6531	0.0346241	0.00984115	0.0106859	-0.00158274	0.00607747
																				8.65393	0.0346241	0.00980587	-0.00156877	0.00088773				8.65393	0.0346241	0.00980587	0.0106859	-0.00156877	0.00608833
																				8.65476	0.0346241	0.0097864	-0.00155583	0.00090037				8.65476	0.0346241	0.0097864	0.0106859	-0.00155583	0.00610535
																				8.65559	0.0346241	0.0097681	-0.0015596	0.00092346				8.65559	0.0346241	0.0097681	0.0106859	-0.0015596	0.00612445
																				8.65643	0.0346241	0.00974548	-0.00153939	0.00092659				8.65643	0.0346241	0.00974548	0.0106859	-0.00153939	0.00612502
																				8.65725	0.0346241	0.0097179	-0.00150775	0.00092103				8.65725	0.0346241	0.0097179	0.0106859	-0.00150775	0.00614777
																				8.65809	0.0346241	0.00966812	-0.00149092	0.00094676				8.65809	0.0346241	0.00966812	0.0106859	-0.00149092	0.00616413
																				8.65892	0.0346241	0.00962798	-0.00146528	0.00097185				8.65892	0.0346241	0.00962798	0.0106859	-0.00146528	0.00618529
																				8.65975	0.0346241	0.00959015	-0.00145689	0.00097284				8.65975	0.0346241	0.00959015	0.0106859	-0.00145689	0.00623166
																				8.66058	0.0346241	0.00953685	-0.00145908	0.00099529				8.66058	0.0346241	0.00953685	0.0106859	-0.00145908	0.00624785
																				8.66141	0.0346241	0.00951623	-0.00145912	0.00100341				8.66141	0.0346241	0.00951623	0.0106859	-0.00145912	0.00624763
																				8.66224	0.0346241	0.00951077	-0.00145456	0.00099171				8.66224	0.0346241	0.00951077	0.0106859	-0.00145456	0.00626138
																				8.66307	0.0346241	0.00948597	-0.00145106	0.00100494				8.66307	0.0346241	0.00948597	0.0106859	-0.00145106	0.00626087
																				8.6639	0.0346241	0.00943684	-0.00147011	0.00101522				8.6639	0.0346241	0.00943684	0.0106859	-0.00147011	0.00627285
																				8.66473	0.0346241	0.00939481	-0.0015	0.00101874				8.66473	0.0346241	0.00939481	0.0106859	-0.0015	0.00629487
																				8.66556	0.0346241	0.00936861	-0.00151259	0.00103209				8.66556	0.0346241	0.00936861	0.0106859	-0.00151259	0.00631818
																				8.66639	0.0346241	0.00934328	-0.00153214	0.00103034				8.66639	0.0346241	0.00934328	0.0106859	-0.00153214	0.0063492
																				8.66722	0.0346241	0.00930274	-0.00154747	0.00103959				8.66722	0.0346241	0.00930274	0.0106859	-0.00154747	0.00640835
																				8.66805	0.0346241	0.00927108	-0.00153985	0.00103591				8.66805	0.0346241	0.00927108	0.0106859	-0.00153985	0.00642961
																				8.66888	0.0346241	0.00924352	-0.00153285	0.00103857				8.66888	0.0346241	0.00924352	0.0106859	-0.00153285	0.00644739
																				8.66972	0.0346241	0.00921977	-0.00151638	0.00105036				8.66972	0.0346241	0.00921977	0.0106859	-0.00151638	0.00649673
																				8.67055	0.0346241	0.00919997	-0.00149772	0.00105205				8.67055	0.0346241	0.00919997	0.0106859	-0.00149772	0.00654307
																				8.67138	0.0346241	0.00916999	-0.00150541	0.00105365				8.67138	0.0346241	0.00916999	0.0106859	-0.00150541	0.0065855
																				8.67221	0.0346241	0.00914648	-0.00153627	0.00105692				8.67221	0.0346241	0.00914648	0.0106859	-0.00153627	0.00661563
																				8.67304	0.0346241	0.00910438	-0.00154576	0.00107319				8.67304	0.0346241	0.00910438	0.0106859	-0.00154576	0.00662999
																				8.67387	0.0346241	0.00906343	-0.00155259	0.00109734				8.67387	0.0346241	0.00906343	0.0106859	-0.00155259	0.00664287
																				8.6747	0.0346241	0.00904597	-0.00156411	0.00112337				8.6747	0.0346241	0.00904597	0.0106859	-0.00156411	0.00663005
																				8.67553	0.0346241	0.0090183	-0.00157084	0.0011452				8.67553	0.0346241	0.0090183	0.0106859	-0.00157084	0.00662588
																				8.67636	0.0346241	0.00899034	-0.00159487	0.00115726				8.67636	0.0346241	0.00899034	0.0106859	-0.00159487	0.00661962
																				8.67719	0.0346241	0.00897097	-0.00162614	0.00116612				8.67719	0.0346241	0.00897097	0.0106859	-0.00162614	0.00661967
																				8.67802	0.0346241	0.00893421	-0.00163986	0.00116306				8.67802	0.0346241	0.00893421	0.0106859	-0.00163986	0.00664031
																				8.67885	0.0346241	0.00888535	-0.00163623	0.00118357				8.67885	0.0346241	0.00888535	0.0106859	-0.00163623	0.00665053
																				8.67968	0.0346241	0.00883745	-0.00165338	0.00122585				8.67968	0.0346241	0.00883745	0.0106859	-0.00165338	0.00666367
																				8.68051	0.0346241	0.00879999	-0.0016642	0.00121326				8.68051	0.0346241	0.00879999	0.0106859	-0.0016642	0.00667026
																				8.68134	0.0346241	0.00876998	-0.00167952	0.00121255				8.68134	0.0346241	0.00876998	0.0106859	-0.00167952	0.00666973
																				8.68218	0.0346241	0.00873424	-0.00171217	0.00123895				8.68218	0.0346241	0.00873424	0.0106859	-0.00171217	0.00669627
																				8.683	0.0346241	0.00869407	-0.00171543	0.00126876				8.683	0.0346241	0.00869407	0.0106859	-0.00171543	0.00674959
																				8.68384	0.0346241	0.0086672	-0.00171662	0.00126707				8.68384	0.0346241	0.0086672	0.0106859	-0.00171662	0.00678012
																				8.68467	0.0346241	0.00865003	-0.00167029	0.00124927				8.68467	0.0346241	0.00865003	0.0106859	-0.00167029	0.00678265
																				8.6855	0.0346241	0.00860334	-0.00163522	0.00124676				8.6855	0.0346241	0.00860334	0.0106859	-0.00163522	0.00678472
																				8.68633	0.0346241	0.00855283	-0.00163137	0.00121205				8.68633	0.0346241	0.00855283	0.0106859	-0.00163137	0.00679757
																				8.68716	0.0346241	0.00852649	-0.00161965	0.00125395				8.68716	0.0346241	0.00852649	0.0106859	-0.00161965	0.00681048
																				8.68799	0.0346241	0.00849904	-0.00163703	0.00126972				8.68799	0.0346241	0.00849904	0.0106859	-0.00163703	0.00682812
																				8.68882	0.0346241	0.0084908	-0.00164435	0.00130716				8.68882	0.0346241	0.0084908	0.0106859	-0.00164435	0.00684179
																				8.68965	0.0346241	0.00847807	-0.00162953	0.001317				8.68965	0.0346241	0.00847807	0.0106859	-0.00162953	0.0068731
																				8.69048	0.0346241	0.00845736	-0.00159809	0.00133462				8.69048	0.0346241	0.00845736	0.0106859	-0.00159809	0.00689711
																				8.69131	0.0346241	0.00843092	-0.00159464	0.00134107				8.69131	0.0346241	0.00843092	0.0106859	-0.00159464	0.0068886
																				8.69214	0.0346241	0.00841575	-0.00158387	0.00133485				8.69214	0.0346241	0.00841575	0.0106859	-0.00158387	0.00688272
																				8.69297	0.0346241	0.0084021	-0.00156998	0.00131585				8.69297	0.0346241	0.0084021	0.0106859	-0.00156998	0.00690352
																				8.6938	0.0346241	0.0083623	-0.00158799	0.00131991				8.6938	0.0346241	0.0083623	0.0106859	-0.00158799	0.00691448
																				8.69463	0.0346241	0.00832983	-0.00160893	0.0013193				8.69463	0.0346241	0.00832983	0.0106859	-0.00160893	0.00689756
																				8.69547	0.0346241	0.0082853	-0.00161201	0.00131452				8.69547	0.0346241	0.0082853	0.0106859	-0.00161201	0.00690291
																				8.6963	0.0346241	0.00825174	-0.00164423	0.00130944				8.6963	0.0346241	0.00825174	0.0106859	-0.00164423	0.006931
																				8.69713	0.0346241	0.00820648	-0.00166232	0.00128885				8.69713	0.0346241	0.00820648	0.0106859	-0.00166232	0.00697095
																				8.69796	0.0346241	0.00817826	-0.00167109	0.00133268				8.69796	0.0346241	0.00817826	0.0106859	-0.00167109	0.00703057
																				8.69879	0.0346241	0.00814488	-0.00167855	0.00138235				8.69879	0.0346241	0.00814488	0.0106859	-0.00167855	0.0070565
																				8.69962	0.0346241	0.00811014	-0.00170395	0.00138913				8.69962	0.0346241	0.00811014	0.0106859	-0.00170395	0.00709185
																				8.70045	0.0346241	0.00806566	-0.00172208	0.00142981				8.70045	0.0346241	0.00806566	0.0106859	-0.00172208	0.00711985
																				8.70128	0.0346241	0.00802561	-0.00173328	0.00145575				8.70128	0.0346241	0.00802561	0.0106859	-0.00173328	0.0071172
																				8.70211	0.0346241	0.00800678	-0.00169205	0.00148452				8.70211	0.0346241	0.00800678	0.0106859	-0.00169205	0.00711533
																				8.70294	0.0346241	0.00799805	-0.00168793	0.0015101				8.70294	0.0346241	0.00799805	0.0106859	-0.00168793	0.00714654
																				8.70377	0.0346241	0.00797097	-0.00169715	0.00155101				8.70377	0.0346241	0.00797097	0.0106859	-0.00169715	0.00715663
																				8.7046	0.0346241	0.00791901	-0.00168403	0.00157854				8.7046	0.0346241	0.00791901	0.0106859	-0.00168403	0.00718361
																				8.70543	0.0346241	0.00789841	-0.00166583	0.00159408				8.70543	0.0346241	0.00789841	0.0106859	-0.00166583	0.00718458
																				8.70626	0.0346241	0.00787561	-0.00165419	0.00162785				8.70626	0.0346241	0.00787561	0.0106859	-0.00165419	0.00719594
																				8.70709	0.0346241	0.00787972	-0.00165209	0.0016611				8.70709	0.0346241	0.00787972	0.0106859	-0.00165209	0.00721521
																				8.70792	0.0346241	0.00786754	-0.00166975	0.00169971				8.70792	0.0346241	0.00786754	0.0106859	-0.00166975	0.00722205
																				8.70876	0.0346241	0.00784843	-0.00165582	0.0017387				8.70876	0.0346241	0.00784843	0.0106859	-0.00165582	0.00718978
																				8.70959	0.0346241	0.0078217	-0.00166007	0.00176704				8.70959	0.0346241	0.0078217	0.0106859	-0.00166007	0.00721762
																				8.71042	0.0346241	0.00780041	-0.00166348	0.00176302				8.71042	0.0346241	0.00780041	0.0106859	-0.00166348	0.00725935
																				8.71125	0.0346241	0.00775528	-0.00166539	0.00182968				8.71125	0.0346241	0.00775528	0.0106859	-0.00166539	0.0072463
																				8.71208	0.0346241	0.00771157	-0.00168879	0.00184025				8.71208	0.0346241	0.00771157	0.0106859	-0.00168879	0.00723548
																				8.71291	0.0346241	0.00771512	-0.00171588	0.00185422				8.71291	0.0346241	0.00771512	0.0106859	-0.00171588	0.00724903
																				8.71374	0.0346241	0.00768477	-0.0017131	0.00186491				8.71374	0.0346241	0.00768477	0.0106859	-0.0017131	0.0072605
																				8.71457	0.0346241	0.00763376	-0.00170881	0.00184854				8.71457	0.0346241	0.00763376	0.0106859	-0.00170881	0.00729723
																				8.7154	0.0346241	0.00759643	-0.00169384	0.00184385				8.7154	0.0346241	0.00759643	0.0106859	-0.00169384	0.0073382
																				8.71623	0.0346241	0.00753912	-0.00169532	0.00183273				8.71623	0.0346241	0.00753912	0.0106859	-0.00169532	0.00737453
																				8.71706	0.0346241	0.0074987	-0.00171045	0.00182782				8.71706	0.0346241	0.0074987	0.0106859	-0.00171045	0.00737584
																				8.71789	0.0346241	0.00747263	-0.00169664	0.00186083				8.71789	0.0346241	0.00747263	0.0106859	-0.00169664	0.00738782
																				8.71872	0.0346241	0.00744912	-0.00167001	0.0018733				8.71872	0.0346241	0.00744912	0.0106859	-0.00167001	0.00741517
																				8.71955	0.0346241	0.00743276	-0.00167214	0.00187641				8.71955	0.0346241	0.00743276	0.0106859	-0.00167214	0.00743433
																				8.72039	0.0346241	0.00741634	-0.00168192	0.00189725				8.72039	0.0346241	0.00741634	0.0106859	-0.00168192	0.00745079
																				8.72122	0.0346241	0.00739983	-0.00169631	0.00187416				8.72122	0.0346241	0.00739983	0.0106859	-0.00169631	0.00745971
																				8.72205	0.0346241	0.00738523	-0.0017219	0.00188225				8.72205	0.0346241	0.00738523	0.0106859	-0.0017219	0.00749799
																				8.72288	0.0346241	0.00732888	-0.00171186	0.00192387				8.72288	0.0346241	0.00732888	0.0106859	-0.00171186	0.00752776
																				8.72371	0.0346241	0.00729161	-0.00168487	0.00193238				8.72371	0.0346241	0.00729161	0.0106859	-0.00168487	0.00758221
																				8.72454	0.0346241	0.00725977	-0.00165968	0.00198132				8.72454	0.0346241	0.00725977	0.0106859	-0.00165968	0.00760092
																				8.72537	0.0346241	0.00720791	-0.00163308	0.00203289				8.72537	0.0346241	0.00720791	0.0106859	-0.00163308	0.00761455
																				8.7262	0.0346241	0.00713858	-0.00166665	0.00206925				8.7262	0.0346241	0.00713858	0.0106859	-0.00166665	0.00765644
																				8.72703	0.0346241	0.00712316	-0.00170793	0.00205335				8.72703	0.0346241	0.00712316	0.0106859	-0.00170793	0.00767167
																				8.72786	0.0346241	0.00712668	-0.00171969	0.00207619				8.72786	0.0346241	0.00712668	0.0106859	-0.00171969	0.00767824
																				8.72869	0.0346241	0.00712139	-0.001737	0.00204101				8.72869	0.0346241	0.00712139	0.0106859	-0.001737	0.0077038
																				8.72952	0.0346241	0.00709097	-0.00175165	0.00203944				8.72952	0.0346241	0.00709097	0.0106859	-0.00175165	0.00772062
																				8.73035	0.0346241	0.00704424	-0.00176895	0.00207653				8.73035	0.0346241	0.00704424	0.0106859	-0.00176895	0.00773634
																				8.73118	0.0346241	0.00698994	-0.0017886	0.00206112				8.73118	0.0346241	0.00698994	0.0106859	-0.0017886	0.00773724
																				8.73201	0.0346241	0.00695497	-0.00181905	0.00208887				8.73201	0.0346241	0.00695497	0.0106859	-0.00181905	0.00775541
																				8.73284	0.0346241	0.00693341	-0.00183398	0.00207097				8.73284	0.0346241	0.00693341	0.0106859	-0.00183398	0.00775036
																				8.73367	0.0346241	0.00690063	-0.0018373	0.00206635				8.73367	0.0346241	0.00690063	0.0106859	-0.0018373	0.00775856
																				8.73451	0.0346241	0.00686103	-0.00186316	0.00206606				8.73451	0.0346241	0.00686103	0.0106859	-0.00186316	0.00778286
																				8.73534	0.0346241	0.00682406	-0.00187748	0.00210282				8.73534	0.0346241	0.00682406	0.0106859	-0.00187748	0.00778295
																				8.73617	0.0346241	0.00678981	-0.00188675	0.00214055				8.73617	0.0346241	0.00678981	0.0106859	-0.00188675	0.00782132
																				8.737	0.0346241	0.00677108	-0.00190369	0.00218267				8.737	0.0346241	0.00677108	0.0106859	-0.00190369	0.00783881
																				8.73783	0.0346241	0.00674	-0.00189705	0.00220397				8.73783	0.0346241	0.00674	0.0106859	-0.00189705	0.00786702
																				8.73866	0.0346241	0.0066899	-0.00190291	0.00225874				8.73866	0.0346241	0.0066899	0.0106859	-0.00190291	0.0078676
																				8.73949	0.0346241	0.00667637	-0.0019068	0.00227987				8.73949	0.0346241	0.00667637	0.0106859	-0.0019068	0.00790472
																				8.74032	0.0346241	0.00665952	-0.00195301	0.00230167				8.74032	0.0346241	0.00665952	0.0106859	-0.00195301	0.00793571
																				8.74115	0.0346241	0.00664506	-0.00197133	0.0023365				8.74115	0.0346241	0.00664506	0.0106859	-0.00197133	0.00794195
																				8.74198	0.0346241	0.00662461	-0.00197591	0.00235453				8.74198	0.0346241	0.00662461	0.0106859	-0.00197591	0.00796006
																				8.74281	0.0346241	0.00659997	-0.00198746	0.00236772				8.74281	0.0346241	0.00659997	0.0106859	-0.00198746	0.00798276
																				8.74364	0.0346241	0.00655803	-0.00203913	0.00236309				8.74364	0.0346241	0.00655803	0.0106859	-0.00203913	0.00801885
																				8.74447	0.0346241	0.00649954	-0.0020114	0.0023421				8.74447	0.0346241	0.00649954	0.0106859	-0.0020114	0.00804879
																				8.7453	0.0346241	0.00647958	-0.00197705	0.00234448				8.7453	0.0346241	0.00647958	0.0106859	-0.00197705	0.00808936
																				8.74614	0.0346241	0.00645643	-0.00198772	0.00237032				8.74614	0.0346241	0.00645643	0.0106859	-0.00198772	0.00811836
																				8.74696	0.0346241	0.00642307	-0.00198281	0.00237385				8.74696	0.0346241	0.00642307	0.0106859	-0.00198281	0.00816768
																				8.7478	0.0346241	0.0063955	-0.00199125	0.00239499				8.7478	0.0346241	0.0063955	0.0106859	-0.00199125	0.0081904
																				8.74863	0.0346241	0.00633842	-0.0020039	0.0024071				8.74863	0.0346241	0.00633842	0.0106859	-0.0020039	0.00818441
																				8.74946	0.0346241	0.00628654	-0.00198275	0.00241433				8.74946	0.0346241	0.00628654	0.0106859	-0.00198275	0.00817158
																				8.75029	0.0346241	0.00624119	-0.0019828	0.0024127				8.75029	0.0346241	0.00624119	0.0106859	-0.0019828	0.00824238
																				8.75112	0.0346241	0.00620491	-0.00197109	0.00241351				8.75112	0.0346241	0.00620491	0.0106859	-0.00197109	0.00829365
																				8.75195	0.0346241	0.00619165	-0.00197025	0.00244849				8.75195	0.0346241	0.00619165	0.0106859	-0.00197025	0.00828664
																				8.75278	0.0346241	0.00616139	-0.0020008	0.00245202				8.75278	0.0346241	0.00616139	0.0106859	-0.0020008	0.00830515
																				8.75361	0.0346241	0.0061394	-0.00198296	0.0024635				8.75361	0.0346241	0.0061394	0.0106859	-0.00198296	0.0083293
																				8.75444	0.0346241	0.00608596	-0.00195079	0.00246587				8.75444	0.0346241	0.00608596	0.0106859	-0.00195079	0.00836975
																				8.75527	0.0346241	0.00607248	-0.00194479	0.00247554				8.75527	0.0346241	0.00607248	0.0106859	-0.00194479	0.00842194
																				8.7561	0.0346241	0.00603801	-0.00194937	0.00248745				8.7561	0.0346241	0.00603801	0.0106859	-0.00194937	0.00845232
																				8.75693	0.0346241	0.00599219	-0.0019928	0.00249266				8.75693	0.0346241	0.00599219	0.0106859	-0.0019928	0.00844459
																				8.75776	0.0346241	0.00597195	-0.002016	0.0025297				8.75776	0.0346241	0.00597195	0.0106859	-0.002016	0.00846855
																				8.75859	0.0346241	0.00596852	-0.00201842	0.00256167				8.75859	0.0346241	0.00596852	0.0106859	-0.00201842	0.00855004
																				8.75943	0.0346241	0.00595817	-0.00199788	0.00257782				8.75943	0.0346241	0.00595817	0.0106859	-0.00199788	0.0085497
																				8.76026	0.0346241	0.00593578	-0.00199737	0.00258921				8.76026	0.0346241	0.00593578	0.0106859	-0.00199737	0.00858546
																				8.76109	0.0346241	0.00592608	-0.00199639	0.00259348				8.76109	0.0346241	0.00592608	0.0106859	-0.00199639	0.00857014
																				8.76192	0.0346241	0.00592254	-0.00198553	0.00260976				8.76192	0.0346241	0.00592254	0.0106859	-0.00198553	0.00862245
																				8.76275	0.0346241	0.00586667	-0.00197537	0.00264644				8.76275	0.0346241	0.00586667	0.0106859	-0.00197537	0.00866792
																				8.76358	0.0346241	0.00583309	-0.00194623	0.00267716				8.76358	0.0346241	0.00583309	0.0106859	-0.00194623	0.00868271
																				8.76441	0.0346241	0.00582087	-0.00194699	0.00268558				8.76441	0.0346241	0.00582087	0.0106859	-0.00194699	0.0087381
																				8.76524	0.0346241	0.00580709	-0.00197995	0.00268192				8.76524	0.0346241	0.00580709	0.0106859	-0.00197995	0.00875734
																				8.76607	0.0346241	0.00577774	-0.00201627	0.00265602				8.76607	0.0346241	0.00577774	0.0106859	-0.00201627	0.00877369
																				8.7669	0.0346241	0.00576298	-0.00202935	0.00265279				8.7669	0.0346241	0.00576298	0.0106859	-0.00202935	0.00879546
																				8.76773	0.0346241	0.00576959	-0.00204002	0.00264998				8.76773	0.0346241	0.00576959	0.0106859	-0.00204002	0.00882154
																				8.76856	0.0346241	0.00577219	-0.00204285	0.00269348				8.76856	0.0346241	0.00577219	0.0106859	-0.00204285	0.00885919
																				8.76939	0.0346241	0.00573622	-0.00204475	0.0027436				8.76939	0.0346241	0.00573622	0.0106859	-0.00204475	0.00890361
																				8.77022	0.0346241	0.00570237	-0.00207948	0.00277059				8.77022	0.0346241	0.00570237	0.0106859	-0.00207948	0.00895731
																				8.77105	0.0346241	0.00568588	-0.00208678	0.00279119				8.77105	0.0346241	0.00568588	0.0106859	-0.00208678	0.00900808
																				8.77188	0.0346241	0.0056657	-0.00205926	0.00276767				8.77188	0.0346241	0.0056657	0.0106859	-0.00205926	0.00905979
																				8.77272	0.0346241	0.00563446	-0.00201691	0.00278194				8.77272	0.0346241	0.00563446	0.0106859	-0.00201691	0.00913204
																				8.77355	0.0346241	0.00560175	-0.00200976	0.0027839				8.77355	0.0346241	0.00560175	0.0106859	-0.00200976	0.0091336
																				8.77438	0.0346241	0.00555766	-0.0020133	0.00279294				8.77438	0.0346241	0.00555766	0.0106859	-0.0020133	0.00921473
																				8.77521	0.0346241	0.00552679	-0.00203433	0.00282687				8.77521	0.0346241	0.00552679	0.0106859	-0.00203433	0.00926991
																				8.77604	0.0346241	0.00551592	-0.0019963	0.00287248				8.77604	0.0346241	0.00551592	0.0106859	-0.0019963	0.00928804
																				8.77687	0.0346241	0.00550674	-0.00196684	0.0029109				8.77687	0.0346241	0.00550674	0.0106859	-0.00196684	0.00934919
																				8.7777	0.0346241	0.00550389	-0.00192533	0.00292711				8.7777	0.0346241	0.00550389	0.0106859	-0.00192533	0.00938912
																				8.77853	0.0346241	0.00547839	-0.00193402	0.00292846				8.77853	0.0346241	0.00547839	0.0106859	-0.00193402	0.00942403
																				8.77936	0.0346241	0.00547148	-0.00194433	0.00297886				8.77936	0.0346241	0.00547148	0.0106859	-0.00194433	0.00946271
																				8.78019	0.0346241	0.00545144	-0.00193634	0.00296814				8.78019	0.0346241	0.00545144	0.0106859	-0.00193634	0.00948569
																				8.78102	0.0346241	0.00541007	-0.00192783	0.00297366				8.78102	0.0346241	0.00541007	0.0106859	-0.00192783	0.00951243
																				8.78185	0.0346241	0.00538357	-0.00192248	0.00299391				8.78185	0.0346241	0.00538357	0.0106859	-0.00192248	0.00953066
																				8.78268	0.0346241	0.00533797	-0.00190848	0.00303955				8.78268	0.0346241	0.00533797	0.0106859	-0.00190848	0.00956921
																				8.78351	0.0346241	0.00528666	-0.00190171	0.00306047				8.78351	0.0346241	0.00528666	0.0106859	-0.00190171	0.00958964
																				8.78435	0.0346241	0.00525448	-0.00183837	0.0030888				8.78435	0.0346241	0.00525448	0.0106859	-0.00183837	0.00965443
																				8.78518	0.0346241	0.00522773	-0.00182869	0.00311066				8.78518	0.0346241	0.00522773	0.0106859	-0.00182869	0.00970764
																				8.78601	0.0346241	0.00523819	-0.00186087	0.00315455				8.78601	0.0346241	0.00523819	0.0106859	-0.00186087	0.00974268
																				8.78684	0.0346241	0.00519926	-0.00189332	0.00317358				8.78684	0.0346241	0.00519926	0.0106859	-0.00189332	0.0097631
																				8.78767	0.0346241	0.00520139	-0.00191983	0.00317991				8.78767	0.0346241	0.00520139	0.0106859	-0.00191983	0.00979694
																				8.7885	0.0346241	0.00517878	-0.00194499	0.00317021				8.7885	0.0346241	0.00517878	0.0106859	-0.00194499	0.00978879
																				8.78933	0.0346241	0.0051454	-0.00191967	0.00318275				8.78933	0.0346241	0.0051454	0.0106859	-0.00191967	0.00984258
																				8.79016	0.0346241	0.00514254	-0.00188852	0.0032164				8.79016	0.0346241	0.00514254	0.0106859	-0.00188852	0.00991365
																				8.79099	0.0346241	0.00514331	-0.00186695	0.00325556				8.79099	0.0346241	0.00514331	0.0106859	-0.00186695	0.00996235
																				8.79182	0.0346241	0.00516946	-0.00183874	0.00326715				8.79182	0.0346241	0.00516946	0.0106859	-0.00183874	0.00997695
																				8.79265	0.0346241	0.00516363	-0.00183638	0.00328477				8.79265	0.0346241	0.00516363	0.0106859	-0.00183638	0.0100099
																				8.79348	0.0346241	0.00515706	-0.00187951	0.00329631				8.79348	0.0346241	0.00515706	0.0106859	-0.00187951	0.0100616
																				8.79431	0.0346241	0.00517426	-0.0018845	0.00329426				8.79431	0.0346241	0.00517426	0.0106859	-0.0018845	0.0101266
																				8.79514	0.0346241	0.00518615	-0.00189768	0.00329793				8.79514	0.0346241	0.00518615	0.0106859	-0.00189768	0.0101932
																				8.79597	0.0346241	0.00518022	-0.0019281	0.00332345				8.79597	0.0346241	0.00518022	0.0106859	-0.0019281	0.0102259
																				8.7968	0.0346241	0.00514183	-0.00194316	0.00335111				8.7968	0.0346241	0.00514183	0.0106859	-0.00194316	0.0102621
																				8.79763	0.0346241	0.00514388	-0.00194184	0.00338394				8.79763	0.0346241	0.00514388	0.0106859	-0.00194184	0.0102924
																				8.79847	0.0346241	0.00513572	-0.00191594	0.00341065				8.79847	0.0346241	0.00513572	0.0106859	-0.00191594	0.0103627
																				8.7993	0.0346241	0.0051151	-0.00190109	0.00341911				8.7993	0.0346241	0.0051151	0.0106859	-0.00190109	0.0103983
																				8.80013	0.0346241	0.00507525	-0.00186482	0.00341755				8.80013	0.0346241	0.00507525	0.0106859	-0.00186482	0.010405
																				8.80096	0.0346241	0.00504159	-0.00186812	0.00344055				8.80096	0.0346241	0.00504159	0.0106859	-0.00186812	0.0104546
																				8.80179	0.0346241	0.00499961	-0.0018811	0.00347112				8.80179	0.0346241	0.00499961	0.0106859	-0.0018811	0.0104839
																				8.80262	0.0346241	0.00495126	-0.00186303	0.00350434				8.80262	0.0346241	0.00495126	0.0106859	-0.00186303	0.0105463
																				8.80345	0.0346241	0.00490399	-0.00188948	0.0035111				8.80345	0.0346241	0.00490399	0.0106859	-0.00188948	0.0105844
																				8.80428	0.0346241	0.00490581	-0.00188297	0.00351253				8.80428	0.0346241	0.00490581	0.0106859	-0.00188297	0.0106453
																				8.80511	0.0346241	0.00490052	-0.00190377	0.00353499				8.80511	0.0346241	0.00490052	0.0106859	-0.00190377	0.0106886
																				8.80594	0.0346241	0.00487836	-0.00191025	0.00354031				8.80594	0.0346241	0.00487836	0.0106859	-0.00191025	0.0107168
																				8.80677	0.0346241	0.00486837	-0.00188392	0.00356834				8.80677	0.0346241	0.00486837	0.0106859	-0.00188392	0.0107698
																				8.8076	0.0346241	0.00485832	-0.00185748	0.00360636				8.8076	0.0346241	0.00485832	0.0106859	-0.00185748	0.0108211
																				8.80843	0.0346241	0.00486181	-0.00184424	0.00362786				8.80843	0.0346241	0.00486181	0.0106859	-0.00184424	0.0108668
																				8.80926	0.0346241	0.00485574	-0.00181977	0.00362744				8.80926	0.0346241	0.00485574	0.0106859	-0.00181977	0.0109004
																				8.8101	0.0346241	0.00482466	-0.00181245	0.00362762				8.8101	0.0346241	0.00482466	0.0106859	-0.00181245	0.0109512
																				8.81092	0.0346241	0.00481326	-0.00180307	0.00361055				8.81092	0.0346241	0.00481326	0.0106859	-0.00180307	0.0110138
																				8.81176	0.0346241	0.00478865	-0.00177834	0.00362895				8.81176	0.0346241	0.00478865	0.0106859	-0.00177834	0.0110523
																				8.81259	0.0346241	0.00476227	-0.00178435	0.00365586				8.81259	0.0346241	0.00476227	0.0106859	-0.00178435	0.011068
																				8.81342	0.0346241	0.0047344	-0.00180708	0.00369857				8.81342	0.0346241	0.0047344	0.0106859	-0.00180708	0.0111049
																				8.81425	0.0346241	0.00472399	-0.00185586	0.00373625				8.81425	0.0346241	0.00472399	0.0106859	-0.00185586	0.0111465
																				8.81508	0.0346241	0.00471986	-0.00187748	0.00375865				8.81508	0.0346241	0.00471986	0.0106859	-0.00187748	0.0112009
																				8.81591	0.0346241	0.00470781	-0.00189884	0.00378816				8.81591	0.0346241	0.00470781	0.0106859	-0.00189884	0.0112607
																				8.81674	0.0346241	0.00471444	-0.00190585	0.00380481				8.81674	0.0346241	0.00471444	0.0106859	-0.00190585	0.0112981
																				8.81757	0.0346241	0.00470226	-0.00194308	0.00382751				8.81757	0.0346241	0.00470226	0.0106859	-0.00194308	0.0113528
																				8.8184	0.0346241	0.00468963	-0.00195699	0.0038319				8.8184	0.0346241	0.00468963	0.0106859	-0.00195699	0.0114057
																				8.81923	0.0346241	0.0046613	-0.00199195	0.00384035				8.81923	0.0346241	0.0046613	0.0106859	-0.00199195	0.0114454
																				8.82006	0.0346241	0.00464462	-0.00196802	0.00386072				8.82006	0.0346241	0.00464462	0.0106859	-0.00196802	0.0115112
																				8.82089	0.0346241	0.00461696	-0.00195185	0.00386256				8.82089	0.0346241	0.00461696	0.0106859	-0.00195185	0.0115329
																				8.82172	0.0346241	0.0046029	-0.00194308	0.00388431				8.82172	0.0346241	0.0046029	0.0106859	-0.00194308	0.011578
																				8.82255	0.0346241	0.00458725	-0.00194045	0.00390022				8.82255	0.0346241	0.00458725	0.0106859	-0.00194045	0.0116363
																				8.82339	0.0346241	0.00458795	-0.00194985	0.00390659				8.82339	0.0346241	0.00458795	0.0106859	-0.00194985	0.0116739
																				8.82422	0.0346241	0.00458661	-0.00195711	0.0039017				8.82422	0.0346241	0.00458661	0.0106859	-0.00195711	0.0117339
																				8.82505	0.0346241	0.00460136	-0.0019592	0.00388375				8.82505	0.0346241	0.00460136	0.0106859	-0.0019592	0.0117979
																				8.82588	0.0346241	0.00460634	-0.00201249	0.00387415				8.82588	0.0346241	0.00460634	0.0106859	-0.00201249	0.0118432
																				8.82671	0.0346241	0.00459341	-0.00201087	0.00387535				8.82671	0.0346241	0.00459341	0.0106859	-0.00201087	0.011856
																				8.82754	0.0346241	0.00455052	-0.00202568	0.00388191				8.82754	0.0346241	0.00455052	0.0106859	-0.00202568	0.0118675
																				8.82837	0.0346241	0.00453075	-0.00201311	0.00391292				8.82837	0.0346241	0.00453075	0.0106859	-0.00201311	0.0119029
																				8.8292	0.0346241	0.00450267	-0.00199282	0.00393767				8.8292	0.0346241	0.00450267	0.0106859	-0.00199282	0.0119405
																				8.83003	0.0346241	0.00450346	-0.00198465	0.00398917				8.83003	0.0346241	0.00450346	0.0106859	-0.00198465	0.0119859
																				8.83086	0.0346241	0.00450274	-0.00202594	0.00399607				8.83086	0.0346241	0.00450274	0.0106859	-0.00202594	0.0120261
																				8.83169	0.0346241	0.00446988	-0.00205258	0.00397197				8.83169	0.0346241	0.00446988	0.0106859	-0.00205258	0.0120633
																				8.83252	0.0346241	0.00444077	-0.00209706	0.00393998				8.83252	0.0346241	0.00444077	0.0106859	-0.00209706	0.0121243
																				8.83335	0.0346241	0.00436498	-0.00212927	0.00392058				8.83335	0.0346241	0.00436498	0.0106859	-0.00212927	0.0121917
																				8.83418	0.0346241	0.00432836	-0.00217121	0.00392547				8.83418	0.0346241	0.00432836	0.0106859	-0.00217121	0.0122269
																				8.83501	0.0346241	0.0042672	-0.00215535	0.00393884				8.83501	0.0346241	0.0042672	0.0106859	-0.00215535	0.0122758
																				8.83585	0.0346241	0.00422222	-0.00211963	0.00393738				8.83585	0.0346241	0.00422222	0.0106859	-0.00211963	0.012298
																				8.83668	0.0346241	0.00418919	-0.00211859	0.00391966				8.83668	0.0346241	0.00418919	0.0106859	-0.00211859	0.0123243
																				8.83751	0.0346241	0.00416143	-0.00212955	0.00390463				8.83751	0.0346241	0.00416143	0.0106859	-0.00212955	0.0123714
																				8.83834	0.0346241	0.00415065	-0.00213732	0.00391616				8.83834	0.0346241	0.00415065	0.0106859	-0.00213732	0.0124069
																				8.83917	0.0346241	0.00413372	-0.00213702	0.00392885				8.83917	0.0346241	0.00413372	0.0106859	-0.00213702	0.012484
																				8.84	0.0346241	0.00411263	-0.00215195	0.00394142				8.84	0.0346241	0.00411263	0.0106859	-0.00215195	0.012529
																				8.84083	0.0346241	0.00410286	-0.00216408	0.00395365				8.84083	0.0346241	0.00410286	0.0106859	-0.00216408	0.0125661
																				8.84166	0.0346241	0.00410102	-0.00220083	0.00396618				8.84166	0.0346241	0.00410102	0.0106859	-0.00220083	0.0126333
																				8.84249	0.0346241	0.00410539	-0.00221703	0.00396184				8.84249	0.0346241	0.00410539	0.0106859	-0.00221703	0.0127063
																				8.84332	0.0346241	0.00410581	-0.00222303	0.00394314				8.84332	0.0346241	0.00410581	0.0106859	-0.00222303	0.012742
																				8.84415	0.0346241	0.00410716	-0.00222557	0.00394068				8.84415	0.0346241	0.00410716	0.0106859	-0.00222557	0.0127999
																				8.84498	0.0346241	0.00409977	-0.00222555	0.00395732				8.84498	0.0346241	0.00409977	0.0106859	-0.00222555	0.0128456
																				8.84581	0.0346241	0.0040653	-0.0022434	0.00397164				8.84581	0.0346241	0.0040653	0.0106859	-0.0022434	0.0128737
																				8.84664	0.0346241	0.0040237	-0.00225536	0.00394943				8.84664	0.0346241	0.0040237	0.0106859	-0.00225536	0.0129526
																				8.84747	0.0346241	0.00400586	-0.00222481	0.00394455				8.84747	0.0346241	0.00400586	0.0106859	-0.00222481	0.0129968
																				8.8483	0.0346241	0.00396389	-0.00221071	0.00395684				8.8483	0.0346241	0.00396389	0.0106859	-0.00221071	0.0130275
																				8.84913	0.0346241	0.00394124	-0.00221769	0.00393885				8.84913	0.0346241	0.00394124	0.0106859	-0.00221769	0.0130615
																				8.84996	0.0346241	0.00391793	-0.00222823	0.00393518				8.84996	0.0346241	0.00391793	0.0106859	-0.00222823	0.013108
																				8.8508	0.0346241	0.00391535	-0.00223454	0.00397725				8.8508	0.0346241	0.00391535	0.0106859	-0.00223454	0.0131507
																				8.85163	0.0346241	0.00391456	-0.00219135	0.00402501				8.85163	0.0346241	0.00391456	0.0106859	-0.00219135	0.0132384
																				8.85246	0.0346241	0.00389153	-0.00218704	0.00404621				8.85246	0.0346241	0.00389153	0.0106859	-0.00218704	0.0132801
																				8.85329	0.0346241	0.00387883	-0.00220545	0.00406225				8.85329	0.0346241	0.00387883	0.0106859	-0.00220545	0.0133248
																				8.85412	0.0346241	0.00387227	-0.00218135	0.00407863				8.85412	0.0346241	0.00387227	0.0106859	-0.00218135	0.0133918
																				8.85495	0.0346241	0.00386678	-0.00216307	0.0040872				8.85495	0.0346241	0.00386678	0.0106859	-0.00216307	0.0134483
																				8.85578	0.0346241	0.00385692	-0.00215285	0.00409171				8.85578	0.0346241	0.00385692	0.0106859	-0.00215285	0.0134867
																				8.85661	0.0346241	0.00384618	-0.00215221	0.00411229				8.85661	0.0346241	0.00384618	0.0106859	-0.00215221	0.0135413
																				8.85744	0.0346241	0.00383659	-0.00213005	0.00412609				8.85744	0.0346241	0.00383659	0.0106859	-0.00213005	0.0136012
																				8.85827	0.0346241	0.00381283	-0.00210572	0.00413255				8.85827	0.0346241	0.00381283	0.0106859	-0.00210572	0.0136845
																				8.8591	0.0346241	0.00377983	-0.00209068	0.00412983				8.8591	0.0346241	0.00377983	0.0106859	-0.00209068	0.0137817
																				8.85993	0.0346241	0.00374403	-0.00203197	0.0041322				8.85993	0.0346241	0.00374403	0.0106859	-0.00203197	0.0138432
																				8.86076	0.0346241	0.0037133	-0.00199691	0.00412442				8.86076	0.0346241	0.0037133	0.0106859	-0.00199691	0.0139226
																				8.86159	0.0346241	0.00369944	-0.00199395	0.00412584				8.86159	0.0346241	0.00369944	0.0106859	-0.00199395	0.0139831
																				8.86242	0.0346241	0.00369289	-0.00198205	0.0041512				8.86242	0.0346241	0.00369289	0.0106859	-0.00198205	0.0140377
																				8.86326	0.0346241	0.00367436	-0.00197658	0.00417347				8.86326	0.0346241	0.00367436	0.0106859	-0.00197658	0.0141194
																				8.86409	0.0346241	0.00365452	-0.00199023	0.00418587				8.86409	0.0346241	0.00365452	0.0106859	-0.00199023	0.0142006
																				8.86492	0.0346241	0.00363292	-0.00196069	0.00419839				8.86492	0.0346241	0.00363292	0.0106859	-0.00196069	0.0142934
																				8.86575	0.0346241	0.00360671	-0.00195446	0.00419542				8.86575	0.0346241	0.00360671	0.0106859	-0.00195446	0.0143555
																				8.86658	0.0346241	0.00357828	-0.00196497	0.0041834				8.86658	0.0346241	0.00357828	0.0106859	-0.00196497	0.0144049
																				8.86741	0.0346241	0.00354566	-0.00197452	0.00419919				8.86741	0.0346241	0.00354566	0.0106859	-0.00197452	0.0144566
																				8.86824	0.0346241	0.00351666	-0.00196911	0.00421912				8.86824	0.0346241	0.00351666	0.0106859	-0.00196911	0.0145413
																				8.86907	0.0346241	0.00350193	-0.00194	0.00422659				8.86907	0.0346241	0.00350193	0.0106859	-0.00194	0.0146573
																				8.8699	0.0346241	0.00349346	-0.00193117	0.00423284				8.8699	0.0346241	0.00349346	0.0106859	-0.00193117	0.0147556
																				8.87073	0.0346241	0.00346758	-0.00192013	0.00424377				8.87073	0.0346241	0.00346758	0.0106859	-0.00192013	0.0148494
																				8.87156	0.0346241	0.00344195	-0.00193485	0.00425074				8.87156	0.0346241	0.00344195	0.0106859	-0.00193485	0.014949
																				8.87239	0.0346241	0.00342852	-0.00192526	0.00426211				8.87239	0.0346241	0.00342852	0.0106859	-0.00192526	0.0150578
																				8.87322	0.0346241	0.00344468	-0.00190782	0.00427087				8.87322	0.0346241	0.00344468	0.0106859	-0.00190782	0.0151542
																				8.87405	0.0346241	0.00344119	-0.00189669	0.0042804				8.87405	0.0346241	0.00344119	0.0106859	-0.00189669	0.0152472
																				8.87489	0.0346241	0.00343474	-0.00188666	0.00431705				8.87489	0.0346241	0.00343474	0.0106859	-0.00188666	0.0153283
																				8.87571	0.0346241	0.00343991	-0.00185444	0.00434819				8.87571	0.0346241	0.00343991	0.0106859	-0.00185444	0.0154051
																				8.87655	0.0346241	0.00344909	-0.00183445	0.00438165				8.87655	0.0346241	0.00344909	0.0106859	-0.00183445	0.0154901
																				8.87738	0.0346241	0.0034592	-0.00187976	0.00442366				8.87738	0.0346241	0.0034592	0.0106859	-0.00187976	0.0155823
																				8.87821	0.0346241	0.00345897	-0.00189014	0.0044678				8.87821	0.0346241	0.00345897	0.0106859	-0.00189014	0.015664
																				8.87904	0.0346241	0.00344597	-0.00185717	0.00449226				8.87904	0.0346241	0.00344597	0.0106859	-0.00185717	0.0157486
																				8.87987	0.0346241	0.00343434	-0.00184012	0.00448389				8.87987	0.0346241	0.00343434	0.0106859	-0.00184012	0.0158174
																				8.8807	0.0346241	0.00341896	-0.00185239	0.00447536				8.8807	0.0346241	0.00341896	0.0106859	-0.00185239	0.0158827
																				8.88153	0.0346241	0.00341401	-0.00183946	0.00448561				8.88153	0.0346241	0.00341401	0.0106859	-0.00183946	0.0159548
																				8.88236	0.0346241	0.00341032	-0.00181729	0.00449835				8.88236	0.0346241	0.00341032	0.0106859	-0.00181729	0.0160523
																				8.88319	0.0346241	0.00339826	-0.00176407	0.00451625				8.88319	0.0346241	0.00339826	0.0106859	-0.00176407	0.0161502
																				8.88402	0.0346241	0.00338039	-0.00172118	0.00453824				8.88402	0.0346241	0.00338039	0.0106859	-0.00172118	0.0162369
																				8.88485	0.0346241	0.00336879	-0.00171576	0.00455096				8.88485	0.0346241	0.00336879	0.0106859	-0.00171576	0.0163432
																				8.88568	0.0346241	0.00336732	-0.00171903	0.00455952				8.88568	0.0346241	0.00336732	0.0106859	-0.00171903	0.0164633
																				8.88651	0.0346241	0.00336275	-0.0017394	0.00457201				8.88651	0.0346241	0.00336275	0.0106859	-0.0017394	0.0165652
																				8.88734	0.0346241	0.00335416	-0.00172361	0.00458489				8.88734	0.0346241	0.00335416	0.0106859	-0.00172361	0.0166484
																				8.88818	0.0346241	0.00336391	-0.00170474	0.00461246				8.88818	0.0346241	0.00336391	0.0106859	-0.00170474	0.01671
																				8.88901	0.0346241	0.00337143	-0.0017431	0.00462862				8.88901	0.0346241	0.00337143	0.0106859	-0.0017431	0.0167986
																				8.88984	0.0346241	0.00337027	-0.0017679	0.00461786				8.88984	0.0346241	0.00337027	0.0106859	-0.0017679	0.0168969
																				8.89067	0.0346241	0.00336091	-0.00175934	0.0046184				8.89067	0.0346241	0.00336091	0.0106859	-0.00175934	0.0170182
																				8.8915	0.0346241	0.00334326	-0.0017489	0.00463178				8.8915	0.0346241	0.00334326	0.0106859	-0.0017489	0.0171388
																				8.89233	0.0346241	0.0033167	-0.00175512	0.00462714				8.89233	0.0346241	0.0033167	0.0106859	-0.00175512	0.0172415
																				8.89316	0.0346241	0.00327926	-0.00178013	0.00460933				8.89316	0.0346241	0.00327926	0.0106859	-0.00178013	0.0173096
																				8.89399	0.0346241	0.00326454	-0.00180025	0.00460769				8.89399	0.0346241	0.00326454	0.0106859	-0.00180025	0.0173851
																				8.89482	0.0346241	0.00325314	-0.00179349	0.00459993				8.89482	0.0346241	0.00325314	0.0106859	-0.00179349	0.0174979
																				8.89565	0.0346241	0.00323459	-0.00179257	0.00455549				8.89565	0.0346241	0.00323459	0.0106859	-0.00179257	0.0176051
																				8.89648	0.0346241	0.00321817	-0.00179837	0.00451391				8.89648	0.0346241	0.00321817	0.0106859	-0.00179837	0.0176953
																				8.89731	0.0346241	0.0031961	-0.00181052	0.00448439				8.89731	0.0346241	0.0031961	0.0106859	-0.00181052	0.0177942
																				8.89814	0.0346241	0.00317799	-0.0018126	0.00448595				8.89814	0.0346241	0.00317799	0.0106859	-0.0018126	0.0179173
																				8.89897	0.0346241	0.00317421	-0.00180778	0.00450175				8.89897	0.0346241	0.00317421	0.0106859	-0.00180778	0.018039
																				8.8998	0.0346241	0.00316397	-0.00181045	0.00450436				8.8998	0.0346241	0.00316397	0.0106859	-0.00181045	0.0181528
																				8.90063	0.0346241	0.00315472	-0.00181265	0.00452052				8.90063	0.0346241	0.00315472	0.0106859	-0.00181265	0.0182186
																				8.90146	0.0346241	0.00315522	-0.00185233	0.00452785				8.90146	0.0346241	0.00315522	0.0106859	-0.00185233	0.0182941
																				8.9023	0.0346241	0.00316626	-0.00189015	0.00453978				8.9023	0.0346241	0.00316626	0.0106859	-0.00189015	0.0183748
																				8.90313	0.0346241	0.00314446	-0.00189215	0.00453001				8.90313	0.0346241	0.00314446	0.0106859	-0.00189215	0.0184714
																				8.90396	0.0346241	0.0031067	-0.00189517	0.00447907				8.90396	0.0346241	0.0031067	0.0106859	-0.00189517	0.0185874
																				8.90479	0.0346241	0.00310464	-0.00190816	0.00444291				8.90479	0.0346241	0.00310464	0.0106859	-0.00190816	0.0187099
																				8.90562	0.0346241	0.00311743	-0.00190273	0.00443781				8.90562	0.0346241	0.00311743	0.0106859	-0.00190273	0.0188199
																				8.90645	0.0346241	0.00311283	-0.00190263	0.00441214				8.90645	0.0346241	0.00311283	0.0106859	-0.00190263	0.0189325
																				8.90728	0.0346241	0.00309696	-0.00189518	0.0043903				8.90728	0.0346241	0.00309696	0.0106859	-0.00189518	0.0190575
																				8.90811	0.0346241	0.0030964	-0.00188069	0.00441496				8.90811	0.0346241	0.0030964	0.0106859	-0.00188069	0.0191733
																				8.90894	0.0346241	0.00309719	-0.00188135	0.00443955				8.90894	0.0346241	0.00309719	0.0106859	-0.00188135	0.0192811
																				8.90977	0.0346241	0.00310063	-0.00187031	0.00442174				8.90977	0.0346241	0.00310063	0.0106859	-0.00187031	0.0193942
																				8.9106	0.0346241	0.00311761	-0.0018532	0.00445221				8.9106	0.0346241	0.00311761	0.0106859	-0.0018532	0.0195047
																				8.91143	0.0346241	0.0031115	-0.00184558	0.00445245				8.91143	0.0346241	0.0031115	0.0106859	-0.00184558	0.019615
																				8.91226	0.0346241	0.00310179	-0.00185017	0.00444666				8.91226	0.0346241	0.00310179	0.0106859	-0.00185017	0.0197396
																				8.9131	0.0346241	0.00311646	-0.00182348	0.00441917				8.9131	0.0346241	0.00311646	0.0106859	-0.00182348	0.0198691
																				8.91393	0.0346241	0.00310763	-0.00179013	0.00441686				8.91393	0.0346241	0.00310763	0.0106859	-0.00179013	0.0199756
																				8.91476	0.0346241	0.00307839	-0.00179855	0.00441902				8.91476	0.0346241	0.00307839	0.0106859	-0.00179855	0.020065
																				8.91559	0.0346241	0.00304206	-0.00180197	0.00445435				8.91559	0.0346241	0.00304206	0.0106859	-0.00180197	0.0201648
																				8.91642	0.0346241	0.00305059	-0.00179466	0.00445992				8.91642	0.0346241	0.00305059	0.0106859	-0.00179466	0.0202702
																				8.91725	0.0346241	0.0030335	-0.00179913	0.00446542				8.91725	0.0346241	0.0030335	0.0106859	-0.00179913	0.0203856
																				8.91808	0.0346241	0.00300413	-0.00178664	0.00446011				8.91808	0.0346241	0.00300413	0.0106859	-0.00178664	0.0204855
																				8.91891	0.0346241	0.0029829	-0.00174721	0.00446605				8.91891	0.0346241	0.0029829	0.0106859	-0.00174721	0.0205764
																				8.91974	0.0346241	0.00295935	-0.00172581	0.00443984				8.91974	0.0346241	0.00295935	0.0106859	-0.00172581	0.0207056
																				8.92057	0.0346241	0.00292926	-0.00175245	0.00443019				8.92057	0.0346241	0.00292926	0.0106859	-0.00175245	0.0208652
																				8.9214	0.0346241	0.00291926	-0.00177071	0.00446008				8.9214	0.0346241	0.00291926	0.0106859	-0.00177071	0.0210086
																				8.92223	0.0346241	0.00290624	-0.00174609	0.00447622				8.92223	0.0346241	0.00290624	0.0106859	-0.00174609	0.0211407
																				8.92306	0.0346241	0.00291868	-0.00172793	0.0044775				8.92306	0.0346241	0.00291868	0.0106859	-0.00172793	0.0212636
																				8.92389	0.0346241	0.00291447	-0.00173316	0.00446568				8.92389	0.0346241	0.00291447	0.0106859	-0.00173316	0.0213823
																				8.92472	0.0346241	0.00291439	-0.00177084	0.00447423				8.92472	0.0346241	0.00291439	0.0106859	-0.00177084	0.0215045
																				8.92555	0.0346241	0.00289589	-0.00181836	0.00447414				8.92555	0.0346241	0.00289589	0.0106859	-0.00181836	0.0216455
																				8.92638	0.0346241	0.00286062	-0.00181981	0.0045068				8.92638	0.0346241	0.00286062	0.0106859	-0.00181981	0.0217753
																				8.92722	0.0346241	0.00283039	-0.00180628	0.00452894				8.92722	0.0346241	0.00283039	0.0106859	-0.00180628	0.021904
																				8.92805	0.0346241	0.00282248	-0.00178821	0.00454122				8.92805	0.0346241	0.00282248	0.0106859	-0.00178821	0.022046
																				8.92888	0.0346241	0.00281623	-0.00178434	0.00453022				8.92888	0.0346241	0.00281623	0.0106859	-0.00178434	0.0221973
																				8.92971	0.0346241	0.00280737	-0.00179266	0.00451705				8.92971	0.0346241	0.00280737	0.0106859	-0.00179266	0.022339
																				8.93054	0.0346241	0.00278588	-0.00178287	0.00450735				8.93054	0.0346241	0.00278588	0.0106859	-0.00178287	0.0224722
																				8.93137	0.0346241	0.0027635	-0.00176357	0.00452038				8.93137	0.0346241	0.0027635	0.0106859	-0.00176357	0.0226179
																				8.9322	0.0346241	0.00274323	-0.00174031	0.00456367				8.9322	0.0346241	0.00274323	0.0106859	-0.00174031	0.0227584
																				8.93303	0.0346241	0.00273059	-0.00172513	0.0045829				8.93303	0.0346241	0.00273059	0.0106859	-0.00172513	0.0228985
																				8.93386	0.0346241	0.00272377	-0.00172757	0.00457974				8.93386	0.0346241	0.00272377	0.0106859	-0.00172757	0.0230638
																				8.93469	0.0346241	0.00272423	-0.00172902	0.00459097				8.93469	0.0346241	0.00272423	0.0106859	-0.00172902	0.023212
																				8.93552	0.0346241	0.00272397	-0.00171322	0.00463069				8.93552	0.0346241	0.00272397	0.0106859	-0.00171322	0.0233593
																				8.93635	0.0346241	0.0027141	-0.00170321	0.00467216				8.93635	0.0346241	0.0027141	0.0106859	-0.00170321	0.0234892
																				8.93718	0.0346241	0.002719	-0.00170232	0.00468699				8.93718	0.0346241	0.002719	0.0106859	-0.00170232	0.0236242
																				8.93801	0.0346241	0.00271225	-0.00168249	0.0047303				8.93801	0.0346241	0.00271225	0.0106859	-0.00168249	0.0237765
																				8.93885	0.0346241	0.00270368	-0.0016319	0.00476938				8.93885	0.0346241	0.00270368	0.0106859	-0.0016319	0.0239461
																				8.93967	0.0346241	0.00269348	-0.001597	0.00475386				8.93967	0.0346241	0.00269348	0.0106859	-0.001597	0.0241041
																				8.94051	0.0346241	0.00266438	-0.00158775	0.00475422				8.94051	0.0346241	0.00266438	0.0106859	-0.00158775	0.0242221
																				8.94134	0.0346241	0.0026503	-0.0015951	0.0047884				8.94134	0.0346241	0.0026503	0.0106859	-0.0015951	0.0243529
																				8.94217	0.0346241	0.00266387	-0.00160722	0.00481476				8.94217	0.0346241	0.00266387	0.0106859	-0.00160722	0.0244859
																				8.943	0.0346241	0.00265759	-0.00160903	0.00481341				8.943	0.0346241	0.00265759	0.0106859	-0.00160903	0.0246567
																				8.94383	0.0346241	0.00264186	-0.00159909	0.0048297				8.94383	0.0346241	0.00264186	0.0106859	-0.00159909	0.0248111
																				8.94466	0.0346241	0.00263251	-0.00158826	0.00486172				8.94466	0.0346241	0.00263251	0.0106859	-0.00158826	0.0249426
																				8.94549	0.0346241	0.00263509	-0.00159805	0.0049206				8.94549	0.0346241	0.00263509	0.0106859	-0.00159805	0.0250982
																				8.94632	0.0346241	0.00262532	-0.00157961	0.00493292				8.94632	0.0346241	0.00262532	0.0106859	-0.00157961	0.0252406
																				8.94715	0.0346241	0.00260055	-0.00154147	0.0049483				8.94715	0.0346241	0.00260055	0.0106859	-0.00154147	0.0253527
																				8.94798	0.0346241	0.00257093	-0.00152645	0.00498108				8.94798	0.0346241	0.00257093	0.0106859	-0.00152645	0.0254717
																				8.94881	0.0346241	0.0025579	-0.00152877	0.00500151				8.94881	0.0346241	0.0025579	0.0106859	-0.00152877	0.0255911
																				8.94964	0.0346241	0.00253099	-0.00151264	0.0049901				8.94964	0.0346241	0.00253099	0.0106859	-0.00151264	0.0257356
																				8.95047	0.0346241	0.00251818	-0.00149512	0.00499869				8.95047	0.0346241	0.00251818	0.0106859	-0.00149512	0.0259034
																				8.9513	0.0346241	0.00251408	-0.00150488	0.00501933				8.9513	0.0346241	0.00251408	0.0106859	-0.00150488	0.0260736
																				8.95214	0.0346241	0.00249957	-0.00152176	0.00502835				8.95214	0.0346241	0.00249957	0.0106859	-0.00152176	0.0262365
																				8.95297	0.0346241	0.00250037	-0.00151324	0.00502605				8.95297	0.0346241	0.00250037	0.0106859	-0.00151324	0.0263992
																				8.9538	0.0346241	0.00250183	-0.00147745	0.00501079				8.9538	0.0346241	0.00250183	0.0106859	-0.00147745	0.0265706
																				8.95463	0.0346241	0.00247872	-0.00146515	0.0050547				8.95463	0.0346241	0.00247872	0.0106859	-0.00146515	0.0267286
																				8.95546	0.0346241	0.00245717	-0.00148755	0.00505056				8.95546	0.0346241	0.00245717	0.0106859	-0.00148755	0.0268671
																				8.95629	0.0346241	0.00244423	-0.00149641	0.0050875				8.95629	0.0346241	0.00244423	0.0106859	-0.00149641	0.0270088
																				8.95712	0.0346241	0.00245459	-0.00147445	0.00508164				8.95712	0.0346241	0.00245459	0.0106859	-0.00147445	0.027181
																				8.95795	0.0346241	0.00246131	-0.00145425	0.00509672				8.95795	0.0346241	0.00246131	0.0106859	-0.00145425	0.0273483
																				8.95878	0.0346241	0.00245999	-0.00145002	0.00508169				8.95878	0.0346241	0.00245999	0.0106859	-0.00145002	0.0275079
																				8.95961	0.0346241	0.00244299	-0.00144612	0.00508473				8.95961	0.0346241	0.00244299	0.0106859	-0.00144612	0.0277054
																				8.96044	0.0346241	0.00242547	-0.00145278	0.00503424				8.96044	0.0346241	0.00242547	0.0106859	-0.00145278	0.027914
																				8.96127	0.0346241	0.00241971	-0.00143638	0.00508043				8.96127	0.0346241	0.00241971	0.0106859	-0.00143638	0.02808
																				8.9621	0.0346241	0.00244117	-0.0014154	0.00513487				8.9621	0.0346241	0.00244117	0.0106859	-0.0014154	0.0281884
																				8.96293	0.0346241	0.00243892	-0.00136796	0.00511855				8.96293	0.0346241	0.00243892	0.0106859	-0.00136796	0.0283509
																				8.96376	0.0346241	0.0024233	-0.00138106	0.00512528				8.96376	0.0346241	0.0024233	0.0106859	-0.00138106	0.0285353
																				8.96459	0.0346241	0.00237922	-0.00138765	0.00515288				8.96459	0.0346241	0.00237922	0.0106859	-0.00138765	0.0287104
																				8.96542	0.0346241	0.00237634	-0.00137622	0.00519266				8.96542	0.0346241	0.00237634	0.0106859	-0.00137622	0.0288701
																				8.96626	0.0346241	0.00236154	-0.00134848	0.00518984				8.96626	0.0346241	0.00236154	0.0106859	-0.00134848	0.0290433
																				8.96709	0.0346241	0.00235232	-0.00130574	0.00521145				8.96709	0.0346241	0.00235232	0.0106859	-0.00130574	0.0291944
																				8.96792	0.0346241	0.00234719	-0.00130817	0.00517145				8.96792	0.0346241	0.00234719	0.0106859	-0.00130817	0.0293622
																				8.96875	0.0346241	0.00234765	-0.00131187	0.00516099				8.96875	0.0346241	0.00234765	0.0106859	-0.00131187	0.0295169
																				8.96958	0.0346241	0.00233666	-0.00130282	0.00516871				8.96958	0.0346241	0.00233666	0.0106859	-0.00130282	0.0296709
																				8.97041	0.0346241	0.00233757	-0.0013018	0.00520075				8.97041	0.0346241	0.00233757	0.0106859	-0.0013018	0.0298373
																				8.97124	0.0346241	0.00233238	-0.00131603	0.00525234				8.97124	0.0346241	0.00233238	0.0106859	-0.00131603	0.0300146
																				8.97207	0.0346241	0.00231562	-0.00132606	0.00527556				8.97207	0.0346241	0.00231562	0.0106859	-0.00132606	0.030211
																				8.9729	0.0346241	0.0023297	-0.00130981	0.00530585				8.9729	0.0346241	0.0023297	0.0106859	-0.00130981	0.0304092
																				8.97373	0.0346241	0.00234939	-0.00132147	0.00529116				8.97373	0.0346241	0.00234939	0.0106859	-0.00132147	0.0306006
																				8.97456	0.0346241	0.00234866	-0.00133798	0.0052854				8.97456	0.0346241	0.00234866	0.0106859	-0.00133798	0.0307803
																				8.97539	0.0346241	0.00234387	-0.00133371	0.0052676				8.97539	0.0346241	0.00234387	0.0106859	-0.00133371	0.0309554
																				8.97622	0.0346241	0.00234022	-0.00131721	0.00530371				8.97622	0.0346241	0.00234022	0.0106859	-0.00131721	0.0311812
																				8.97706	0.0346241	0.00234777	-0.00133327	0.00530514				8.97706	0.0346241	0.00234777	0.0106859	-0.00133327	0.0314209
																				8.97789	0.0346241	0.00233717	-0.00135004	0.00529155				8.97789	0.0346241	0.00233717	0.0106859	-0.00135004	0.031636
																				8.97872	0.0346241	0.00232548	-0.00134027	0.00533475				8.97872	0.0346241	0.00232548	0.0106859	-0.00134027	0.03186
																				8.97955	0.0346241	0.00230952	-0.00135181	0.00534437				8.97955	0.0346241	0.00230952	0.0106859	-0.00135181	0.0320431
																				8.98038	0.0346241	0.00231668	-0.00136608	0.00536481				8.98038	0.0346241	0.00231668	0.0106859	-0.00136608	0.0322595
																				8.98121	0.0346241	0.00232943	-0.00136835	0.00538499				8.98121	0.0346241	0.00232943	0.0106859	-0.00136835	0.0324171
																				8.98204	0.0346241	0.00231631	-0.00137254	0.0053801				8.98204	0.0346241	0.00231631	0.0106859	-0.00137254	0.0326418
																				8.98287	0.0346241	0.00231126	-0.00138068	0.00537222				8.98287	0.0346241	0.00231126	0.0106859	-0.00138068	0.0328347
																				8.9837	0.0346241	0.00227866	-0.00136829	0.00539278				8.9837	0.0346241	0.00227866	0.0106859	-0.00136829	0.0330643
																				8.98453	0.0346241	0.00227217	-0.0013597	0.00539335				8.98453	0.0346241	0.00227217	0.0106859	-0.0013597	0.0332645
																				8.98536	0.0346241	0.00226984	-0.00133672	0.00539125				8.98536	0.0346241	0.00226984	0.0106859	-0.00133672	0.0334779
																				8.98619	0.0346241	0.00226001	-0.00129649	0.00534823				8.98619	0.0346241	0.00226001	0.0106859	-0.00129649	0.0337152
																				8.98702	0.0346241	0.00226051	-0.00128076	0.00531338				8.98702	0.0346241	0.00226051	0.0106859	-0.00128076	0.0339649
																				8.98785	0.0346241	0.00224528	-0.00129265	0.00529933				8.98785	0.0346241	0.00224528	0.0106859	-0.00129265	0.0341928
																				8.98868	0.0346241	0.0022371	-0.00128707	0.00529779				8.98868	0.0346241	0.0022371	0.0106859	-0.00128707	0.0344453
																				8.98951	0.0346241	0.00225028	-0.00128205	0.00529715				8.98951	0.0346241	0.00225028	0.0106859	-0.00128205	0.0346862
																				8.99034	0.0346241	0.00225137	-0.001277	0.00533673				8.99034	0.0346241	0.00225137	0.0106859	-0.001277	0.0349317
																				8.99118	0.0346241	0.00228164	-0.00129348	0.00534295				8.99118	0.0346241	0.00228164	0.0106859	-0.00129348	0.0351674
																				8.99201	0.0346241	0.00229041	-0.00128261	0.00533668				8.99201	0.0346241	0.00229041	0.0106859	-0.00128261	0.035401
																				8.99284	0.0346241	0.00229002	-0.00125747	0.00533091				8.99284	0.0346241	0.00229002	0.0106859	-0.00125747	0.0356441
																				8.99367	0.0346241	0.00226458	-0.00126759	0.00532342				8.99367	0.0346241	0.00226458	0.0106859	-0.00126759	0.0358496
																				8.9945	0.0346241	0.00224787	-0.00130424	0.00534899				8.9945	0.0346241	0.00224787	0.0106859	-0.00130424	0.0360752
																				8.99533	0.0346241	0.00223918	-0.00131553	0.00536844				8.99533	0.0346241	0.00223918	0.0106859	-0.00131553	0.0362828
																				8.99616	0.0346241	0.00223972	-0.00130246	0.00535757				8.99616	0.0346241	0.00223972	0.0106859	-0.00130246	0.0364829
																				8.99699	0.0346241	0.00222708	-0.00130069	0.00537685				8.99699	0.0346241	0.00222708	0.0106859	-0.00130069	0.0367197
																				8.99782	0.0346241	0.00222543	-0.0013033	0.00535924				8.99782	0.0346241	0.00222543	0.0106859	-0.0013033	0.0369734
																				8.99865	0.0346241	0.00220544	-0.00125343	0.00536795				8.99865	0.0346241	0.00220544	0.0106859	-0.00125343	0.0372372
																				8.99948	0.0346241	0.00216236	-0.00124835	0.00536971				8.99948	0.0346241	0.00216236	0.0106859	-0.00124835	0.0375002
																				9.00031	0.0346241	0.00213142	-0.00125542	0.0053927				9.00031	0.0346241	0.00213142	0.0106859	-0.00125542	0.037798
																				9.00114	0.0346241	0.0021498	-0.00126024	0.00539007				9.00114	0.0346241	0.0021498	0.0106859	-0.00126024	0.0380388
																				9.00197	0.0346241	0.00214424	-0.00127146	0.0054125				9.00197	0.0346241	0.00214424	0.0106859	-0.00127146	0.0382341
																				9.00281	0.0346241	0.00212485	-0.00130308	0.00539401				9.00281	0.0346241	0.00212485	0.0106859	-0.00130308	0.0384548
																				9.00363	0.0346241	0.00211248	-0.00127185	0.00536697				9.00363	0.0346241	0.00211248	0.0106859	-0.00127185	0.0387311
																				9.00447	0.0346241	0.00210079	-0.00130685	0.00538375				9.00447	0.0346241	0.00210079	0.0106859	-0.00130685	0.0389905
																				9.0053	0.0346241	0.00210684	-0.00128195	0.00538149				9.0053	0.0346241	0.00210684	0.0106859	-0.00128195	0.0392566
																				9.00613	0.0346241	0.00211954	-0.0012899	0.00536637				9.00613	0.0346241	0.00211954	0.0106859	-0.0012899	0.0395
																				9.00696	0.0346241	0.00208535	-0.00128974	0.00536774				9.00696	0.0346241	0.00208535	0.0106859	-0.00128974	0.0397774
																				9.00779	0.0346241	0.00205722	-0.00130212	0.00538275				9.00779	0.0346241	0.00205722	0.0106859	-0.00130212	0.0400465
																				9.00862	0.0346241	0.00203572	-0.00132392	0.00534564				9.00862	0.0346241	0.00203572	0.0106859	-0.00132392	0.0403278
																				9.00945	0.0346241	0.0020574	-0.00129786	0.00536174				9.00945	0.0346241	0.0020574	0.0106859	-0.00129786	0.0405918
																				9.01028	0.0346241	0.00206159	-0.00129879	0.00537693				9.01028	0.0346241	0.00206159	0.0106859	-0.00129879	0.0408689
																				9.01111	0.0346241	0.00204373	-0.00129415	0.00538103				9.01111	0.0346241	0.00204373	0.0106859	-0.00129415	0.0411343
																				9.01194	0.0346241	0.00201834	-0.0012685	0.00536921				9.01194	0.0346241	0.00201834	0.0106859	-0.0012685	0.0414133
																				9.01277	0.0346241	0.00200692	-0.00124952	0.00533504				9.01277	0.0346241	0.00200692	0.0106859	-0.00124952	0.0417009
																				9.0136	0.0346241	0.00199692	-0.00123407	0.00533071				9.0136	0.0346241	0.00199692	0.0106859	-0.00123407	0.041986
																				9.01443	0.0346241	0.00197535	-0.00126755	0.00532739				9.01443	0.0346241	0.00197535	0.0106859	-0.00126755	0.0422271
																				9.01526	0.0346241	0.00193426	-0.00125155	0.00533465				9.01526	0.0346241	0.00193426	0.0106859	-0.00125155	0.0424632
																				9.01609	0.0346241	0.0019285	-0.00125356	0.00536285				9.01609	0.0346241	0.0019285	0.0106859	-0.00125356	0.0427378
																				9.01693	0.0346241	0.00191171	-0.00122901	0.00539224				9.01693	0.0346241	0.00191171	0.0106859	-0.00122901	0.0429907
																				9.01776	0.0346241	0.00189951	-0.00122732	0.00542216				9.01776	0.0346241	0.00189951	0.0106859	-0.00122732	0.0432628
																				9.01859	0.0346241	0.0018656	-0.00118174	0.00543108				9.01859	0.0346241	0.0018656	0.0106859	-0.00118174	0.0435051
																				9.01942	0.0346241	0.00186944	-0.00115702	0.00543596				9.01942	0.0346241	0.00186944	0.0106859	-0.00115702	0.043792
																				9.02025	0.0346241	0.00183729	-0.00117885	0.00545879				9.02025	0.0346241	0.00183729	0.0106859	-0.00117885	0.0440925
																				9.02108	0.0346241	0.00183477	-0.00115972	0.005493				9.02108	0.0346241	0.00183477	0.0106859	-0.00115972	0.0443783
																				9.02191	0.0346241	0.00180926	-0.00115577	0.00546995				9.02191	0.0346241	0.00180926	0.0106859	-0.00115577	0.0446477
																				9.02274	0.0346241	0.00176161	-0.00119519	0.00548084				9.02274	0.0346241	0.00176161	0.0106859	-0.00119519	0.0449695
																				9.02357	0.0346241	0.00174249	-0.00117165	0.00550144				9.02357	0.0346241	0.00174249	0.0106859	-0.00117165	0.0452683
																				9.0244	0.0346241	0.00174796	-0.0011415	0.00550488				9.0244	0.0346241	0.00174796	0.0106859	-0.0011415	0.0455885
																				9.02523	0.0346241	0.00173035	-0.001121	0.00546655				9.02523	0.0346241	0.00173035	0.0106859	-0.001121	0.0458906
																				9.02606	0.0346241	0.00173332	-0.0010964	0.00546879				9.02606	0.0346241	0.00173332	0.0106859	-0.0010964	0.0462155
																				9.02689	0.0346241	0.0017042	-0.00110585	0.00545545				9.02689	0.0346241	0.0017042	0.0106859	-0.00110585	0.0465117
																				9.02772	0.0346241	0.00168149	-0.00113851	0.00551095				9.02772	0.0346241	0.00168149	0.0106859	-0.00113851	0.0468354
																				9.02856	0.0346241	0.00167254	-0.00113335	0.00553253				9.02856	0.0346241	0.00167254	0.0106859	-0.00113335	0.0471365
																				9.02939	0.0346241	0.00165977	-0.00112566	0.00558874				9.02939	0.0346241	0.00165977	0.0106859	-0.00112566	0.0474267
																				9.03022	0.0346241	0.00165263	-0.00114766	0.00559582				9.03022	0.0346241	0.00165263	0.0106859	-0.00114766	0.047746
																				9.03105	0.0346241	0.00164815	-0.00113636	0.00563108				9.03105	0.0346241	0.00164815	0.0106859	-0.00113636	0.0480918
																				9.03188	0.0346241	0.00163014	-0.00113628	0.0056231				9.03188	0.0346241	0.00163014	0.0106859	-0.00113628	0.0484079
																				9.03271	0.0346241	0.00161933	-0.00110512	0.00565664				9.03271	0.0346241	0.00161933	0.0106859	-0.00110512	0.0487581
																				9.03354	0.0346241	0.00159612	-0.00110573	0.00565495				9.03354	0.0346241	0.00159612	0.0106859	-0.00110573	0.0490799
																				9.03437	0.0346241	0.00157247	-0.00110912	0.00566906				9.03437	0.0346241	0.00157247	0.0106859	-0.00110912	0.04937
																				9.0352	0.0346241	0.00157701	-0.0010896	0.00566224				9.0352	0.0346241	0.00157701	0.0106859	-0.0010896	0.0497379
																				9.03603	0.0346241	0.00159705	-0.00106842	0.00565315				9.03603	0.0346241	0.00159705	0.0106859	-0.00106842	0.0500686
																				9.03686	0.0346241	0.001588	-0.00106435	0.00564859				9.03686	0.0346241	0.001588	0.0106859	-0.00106435	0.0504124
																				9.03769	0.0346241	0.0015752	-0.00108842	0.00567048				9.03769	0.0346241	0.0015752	0.0106859	-0.00108842	0.0507493
																				9.03852	0.0346241	0.00155563	-0.00105241	0.00567904				9.03852	0.0346241	0.00155563	0.0106859	-0.00105241	0.0511331
																				9.03935	0.0346241	0.00154368	-0.00102103	0.00570474				9.03935	0.0346241	0.00154368	0.0106859	-0.00102103	0.0514859
																				9.04018	0.0346241	0.00155703	-0.00106494	0.00573406				9.04018	0.0346241	0.00155703	0.0106859	-0.00106494	0.0518486
																				9.04101	0.0346241	0.00156103	-0.00108163	0.00575246				9.04101	0.0346241	0.00156103	0.0106859	-0.00108163	0.052176
																				9.04184	0.0346241	0.00157911	-0.00106115	0.00576083				9.04184	0.0346241	0.00157911	0.0106859	-0.00106115	0.0525026
																				9.04267	0.0346241	0.00157589	-0.00106149	0.00577638				9.04267	0.0346241	0.00157589	0.0106859	-0.00106149	0.0528746
																				9.04351	0.0346241	0.00158472	-0.00102099	0.00579426				9.04351	0.0346241	0.00158472	0.0106859	-0.00102099	0.0532744
																				9.04434	0.0346241	0.00160525	-0.00099302	0.00580617				9.04434	0.0346241	0.00160525	0.0106859	-0.00099302	0.0536602
																				9.04517	0.0346241	0.0015936	-0.00098136	0.00583221				9.04517	0.0346241	0.0015936	0.0106859	-0.00098136	0.0540564
																				9.046	0.0346241	0.00156636	-0.00093519	0.00584622				9.046	0.0346241	0.00156636	0.0106859	-0.00093519	0.0544101
																				9.04683	0.0346241	0.0015858	-0.00093829	0.00589045				9.04683	0.0346241	0.0015858	0.0106859	-0.00093829	0.0547687
																				9.04766	0.0346241	0.00158212	-0.00089567	0.00591476				9.04766	0.0346241	0.00158212	0.0106859	-0.00089567	0.0551832
																				9.04849	0.0346241	0.00157871	-0.00085626	0.00592305				9.04849	0.0346241	0.00157871	0.0106859	-0.00085626	0.0555778
																				9.04932	0.0346241	0.00158828	-0.00083241	0.0059204				9.04932	0.0346241	0.00158828	0.0106859	-0.00083241	0.0559728
																				9.05015	0.0346241	0.00160065	-0.00081455	0.00596213				9.05015	0.0346241	0.00160065	0.0106859	-0.00081455	0.056354
																				9.05098	0.0346241	0.00156905	-0.00085256	0.00598226				9.05098	0.0346241	0.00156905	0.0106859	-0.00085256	0.0567692
																				9.05181	0.0346241	0.0015929	-0.00083297	0.00599677				9.05181	0.0346241	0.0015929	0.0106859	-0.00083297	0.0571871
																				9.05264	0.0346241	0.0015744	-0.00082335	0.00601736				9.05264	0.0346241	0.0015744	0.0106859	-0.00082335	0.0575847
																				9.05347	0.0346241	0.00156677	-0.00083174	0.00602216				9.05347	0.0346241	0.00156677	0.0106859	-0.00083174	0.0579905
																				9.0543	0.0346241	0.00158174	-0.00083792	0.00602571				9.0543	0.0346241	0.00158174	0.0106859	-0.00083792	0.0583915
																				9.05513	0.0346241	0.00159374	-0.000802	0.0060534				9.05513	0.0346241	0.00159374	0.0106859	-0.000802	0.0587968
																				9.05597	0.0346241	0.00157842	-0.00078219	0.00607978				9.05597	0.0346241	0.00157842	0.0106859	-0.00078219	0.0591851
																				9.0568	0.0346241	0.00160483	-0.00077133	0.00610325				9.0568	0.0346241	0.00160483	0.0106859	-0.00077133	0.0596122
																				9.05763	0.0346241	0.00158833	-0.00075568	0.00609721				9.05763	0.0346241	0.00158833	0.0106859	-0.00075568	0.0600543
																				9.05846	0.0346241	0.00159536	-0.00075836	0.00609205				9.05846	0.0346241	0.00159536	0.0106859	-0.00075836	0.0605022
																				9.05929	0.0346241	0.00157369	-0.00073236	0.00606886				9.05929	0.0346241	0.00157369	0.0106859	-0.00073236	0.0609409
																				9.06012	0.0346241	0.00156554	-0.00076585	0.00606585				9.06012	0.0346241	0.00156554	0.0106859	-0.00076585	0.0613596
																				9.06095	0.0346241	0.00156162	-0.00073627	0.00605117				9.06095	0.0346241	0.00156162	0.0106859	-0.00073627	0.0618106
																				9.06178	0.0346241	0.00157441	-0.00071897	0.00602235				9.06178	0.0346241	0.00157441	0.0106859	-0.00071897	0.0622035
																				9.06261	0.0346241	0.00159242	-0.00069587	0.0060087				9.06261	0.0346241	0.00159242	0.0106859	-0.00069587	0.0626508
																				9.06344	0.0346241	0.00160695	-0.00066787	0.00600521				9.06344	0.0346241	0.00160695	0.0106859	-0.00066787	0.0631149
																				9.06427	0.0346241	0.00162441	-0.0006233	0.00601701				9.06427	0.0346241	0.00162441	0.0106859	-0.0006233	0.0635882
																				9.0651	0.0346241	0.0016408	-0.00064074	0.00601743				9.0651	0.0346241	0.0016408	0.0106859	-0.00064074	0.0640538
																				9.06593	0.0346241	0.00163771	-0.00064331	0.00600632				9.06593	0.0346241	0.00163771	0.0106859	-0.00064331	0.0645292
																				9.06676	0.0346241	0.00164854	-0.00067063	0.00601619				9.06676	0.0346241	0.00164854	0.0106859	-0.00067063	0.0649875
																				9.0676	0.0346241	0.00161799	-0.00067446	0.00603152				9.0676	0.0346241	0.00161799	0.0106859	-0.00067446	0.0654018
																				9.06842	0.0346241	0.00161606	-0.00064647	0.00605005				9.06842	0.0346241	0.00161606	0.0106859	-0.00064647	0.065827
																				9.06926	0.0346241	0.00163526	-0.00063099	0.00606313				9.06926	0.0346241	0.00163526	0.0106859	-0.00063099	0.0663023
																				9.07009	0.0346241	0.00163881	-0.00060372	0.00607837				9.07009	0.0346241	0.00163881	0.0106859	-0.00060372	0.0667866
																				9.07092	0.0346241	0.00165686	-0.00058185	0.00607165				9.07092	0.0346241	0.00165686	0.0106859	-0.00058185	0.0672619
																				9.07175	0.0346241	0.00164721	-0.00057796	0.00606795				9.07175	0.0346241	0.00164721	0.0106859	-0.00057796	0.0677536
																				9.07258	0.0346241	0.00161981	-0.0005741	0.00605564				9.07258	0.0346241	0.00161981	0.0106859	-0.0005741	0.0682177
																				9.07341	0.0346241	0.00161161	-0.00056408	0.0060649				9.07341	0.0346241	0.00161161	0.0106859	-0.00056408	0.0687046
																				9.07424	0.0346241	0.00158808	-0.00055827	0.00607148				9.07424	0.0346241	0.00158808	0.0106859	-0.00055827	0.0691798
																				9.07507	0.0346241	0.00157663	-0.00054595	0.00606683				9.07507	0.0346241	0.00157663	0.0106859	-0.00054595	0.0696769
																				9.0759	0.0346241	0.00154699	-0.00054059	0.00608229				9.0759	0.0346241	0.00154699	0.0106859	-0.00054059	0.0701866
																				9.07673	0.0346241	0.00152672	-0.00055672	0.00610922				9.07673	0.0346241	0.00152672	0.0106859	-0.00055672	0.0707062
																				9.07756	0.0346241	0.00151248	-0.00055338	0.00612975				9.07756	0.0346241	0.00151248	0.0106859	-0.00055338	0.0712252
																				9.07839	0.0346241	0.0015129	-0.00054942	0.00613992				9.07839	0.0346241	0.0015129	0.0106859	-0.00054942	0.0717475
																				9.07922	0.0346241	0.00151301	-0.00053754	0.00613574				9.07922	0.0346241	0.00151301	0.0106859	-0.00053754	0.0723143
																				9.08005	0.0346241	0.00151872	-0.00054195	0.00614925				9.08005	0.0346241	0.00151872	0.0106859	-0.00054195	0.0728413
																				9.08089	0.0346241	0.00153288	-0.0005676	0.00614638				9.08089	0.0346241	0.00153288	0.0106859	-0.0005676	0.0734001
																				9.08172	0.0346241	0.00151019	-0.00054111	0.00613735				9.08172	0.0346241	0.00151019	0.0106859	-0.00054111	0.0739272
																				9.08255	0.0346241	0.00150508	-0.00051365	0.0061332				9.08255	0.0346241	0.00150508	0.0106859	-0.00051365	0.0744757
																				9.08338	0.0346241	0.00148462	-0.00051782	0.00613989				9.08338	0.0346241	0.00148462	0.0106859	-0.00051782	0.0750135
																				9.08421	0.0346241	0.00145576	-0.000485	0.00615575				9.08421	0.0346241	0.00145576	0.0106859	-0.000485	0.0755498
																				9.08504	0.0346241	0.00144711	-0.00049554	0.00617572				9.08504	0.0346241	0.00144711	0.0106859	-0.00049554	0.0761152
																				9.08587	0.0346241	0.00142389	-0.0004743	0.00618942				9.08587	0.0346241	0.00142389	0.0106859	-0.0004743	0.0766796
																				9.0867	0.0346241	0.00139968	-0.0004861	0.00621598				9.0867	0.0346241	0.00139968	0.0106859	-0.0004861	0.077196
																				9.08753	0.0346241	0.00139777	-0.00052719	0.00622314				9.08753	0.0346241	0.00139777	0.0106859	-0.00052719	0.0777743
																				9.08836	0.0346241	0.00137739	-0.00052736	0.00621155				9.08836	0.0346241	0.00137739	0.0106859	-0.00052736	0.0783605
																				9.08919	0.0346241	0.00133577	-0.00054092	0.00619355				9.08919	0.0346241	0.00133577	0.0106859	-0.00054092	0.0789097
																				9.09002	0.0346241	0.00132173	-0.00054613	0.00620944				9.09002	0.0346241	0.00132173	0.0106859	-0.00054613	0.0794719
																				9.09085	0.0346241	0.00130528	-0.00053841	0.00624033				9.09085	0.0346241	0.00130528	0.0106859	-0.00053841	0.0800379
																				9.09168	0.0346241	0.00130395	-0.00054606	0.00623398				9.09168	0.0346241	0.00130395	0.0106859	-0.00054606	0.0806366
																				9.09251	0.0346241	0.00129928	-0.00052222	0.00624283				9.09251	0.0346241	0.00129928	0.0106859	-0.00052222	0.0812267
																				9.09334	0.0346241	0.00126243	-0.00053173	0.00622622				9.09334	0.0346241	0.00126243	0.0106859	-0.00053173	0.0818021
																				9.09417	0.0346241	0.00125297	-0.0005486	0.00620252				9.09417	0.0346241	0.00125297	0.0106859	-0.0005486	0.0824267
																				9.09501	0.0346241	0.00126166	-0.00052908	0.0061856				9.09501	0.0346241	0.00126166	0.0106859	-0.00052908	0.0830196
																				9.09584	0.0346241	0.00123592	-0.00049103	0.00621055				9.09584	0.0346241	0.00123592	0.0106859	-0.00049103	0.083627
																				9.09667	0.0346241	0.00121041	-0.00047789	0.00621536				9.09667	0.0346241	0.00121041	0.0106859	-0.00047789	0.0842431
																				9.0975	0.0346241	0.00119932	-0.00047518	0.0062145				9.0975	0.0346241	0.00119932	0.0106859	-0.00047518	0.0848638
																				9.09833	0.0346241	0.00117248	-0.00048664	0.0062068				9.09833	0.0346241	0.00117248	0.0106859	-0.00048664	0.0854863
																				9.09916	0.0346241	0.00115213	-0.00045853	0.00620952				9.09916	0.0346241	0.00115213	0.0106859	-0.00045853	0.0861046
																				9.09999	0.0346241	0.0011478	-0.00045495	0.00618957				9.09999	0.0346241	0.0011478	0.0106859	-0.00045495	0.0867372
																				9.10082	0.0346241	0.00115965	-0.00048516	0.00619076				9.10082	0.0346241	0.00115965	0.0106859	-0.00048516	0.0873758
																				9.10165	0.0346241	0.00115552	-0.00045888	0.00618159				9.10165	0.0346241	0.00115552	0.0106859	-0.00045888	0.0880277
																				9.10248	0.0346241	0.00114118	-0.00046769	0.00620902				9.10248	0.0346241	0.00114118	0.0106859	-0.00046769	0.0886684
																				9.10331	0.0346241	0.00112775	-0.00042861	0.00625361				9.10331	0.0346241	0.00112775	0.0106859	-0.00042861	0.089321
																				9.10414	0.0346241	0.00110896	-0.00041061	0.00627205				9.10414	0.0346241	0.00110896	0.0106859	-0.00041061	0.0899709
																				9.10497	0.0346241	0.0011044	-0.00038498	0.00629514				9.10497	0.0346241	0.0011044	0.0106859	-0.00038498	0.0905748
																				9.1058	0.0346241	0.00109204	-0.00035987	0.00627935				9.1058	0.0346241	0.00109204	0.0106859	-0.00035987	0.0912001
																				9.10664	0.0346241	0.00108455	-0.0003573	0.0062741				9.10664	0.0346241	0.00108455	0.0106859	-0.0003573	0.0918605
																				9.10747	0.0346241	0.00106944	-0.00034265	0.00629262				9.10747	0.0346241	0.00106944	0.0106859	-0.00034265	0.0925061
																				9.1083	0.0346241	0.00106731	-0.00031257	0.00628818				9.1083	0.0346241	0.00106731	0.0106859	-0.00031257	0.093183
																				9.10913	0.0346241	0.00106049	-0.00028945	0.00627604				9.10913	0.0346241	0.00106049	0.0106859	-0.00028945	0.0938643
																				9.10996	0.0346241	0.00104592	-0.00029685	0.00627893				9.10996	0.0346241	0.00104592	0.0106859	-0.00029685	0.094532
																				9.11079	0.0346241	0.0010457	-0.00029423	0.00627461				9.11079	0.0346241	0.0010457	0.0106859	-0.00029423	0.0951994
																				9.11162	0.0346241	0.00102188	-0.00028634	0.00626556				9.11162	0.0346241	0.00102188	0.0106859	-0.00028634	0.0958693
																				9.11245	0.0346241	0.0009993	-0.00028875	0.00624592				9.11245	0.0346241	0.0009993	0.0106859	-0.00028875	0.0965953
																				9.11328	0.0346241	0.00100585	-0.00028697	0.00623845				9.11328	0.0346241	0.00100585	0.0106859	-0.00028697	0.0972803
																				9.11411	0.0346241	0.0010235	-0.00029688	0.00623396				9.11411	0.0346241	0.0010235	0.0106859	-0.00029688	0.0979855
																				9.11494	0.0346241	0.00102557	-0.00028119	0.00620864				9.11494	0.0346241	0.00102557	0.0106859	-0.00028119	0.0986935
																				9.11577	0.0346241	0.00104203	-0.00028041	0.00619002				9.11577	0.0346241	0.00104203	0.0106859	-0.00028041	0.0994064
																				9.1166	0.0346241	0.00103968	-0.00028139	0.00621384				9.1166	0.0346241	0.00103968	0.0106859	-0.00028139	0.100111
																				9.11743	0.0346241	0.0010663	-0.00026955	0.00622843				9.11743	0.0346241	0.0010663	0.0106859	-0.00026955	0.100851
																				9.11826	0.0346241	0.00106754	-0.00024229	0.00622279				9.11826	0.0346241	0.00106754	0.0106859	-0.00024229	0.101553
																				9.11909	0.0346241	0.00106246	-0.00022733	0.00620981				9.11909	0.0346241	0.00106246	0.0106859	-0.00022733	0.102257
																				9.11993	0.0346241	0.00105221	-0.00023392	0.00620309				9.11993	0.0346241	0.00105221	0.0106859	-0.00023392	0.102981
																				9.12076	0.0346241	0.0010327	-0.00024552	0.00620316				9.12076	0.0346241	0.0010327	0.0106859	-0.00024552	0.103637
																				9.12159	0.0346241	0.00102033	-0.00024662	0.00619653				9.12159	0.0346241	0.00102033	0.0106859	-0.00024662	0.104299
																				9.12242	0.0346241	0.00100685	-0.00023515	0.00620542				9.12242	0.0346241	0.00100685	0.0106859	-0.00023515	0.104989
																				9.12325	0.0346241	0.00099594	-0.00023625	0.00621312				9.12325	0.0346241	0.00099594	0.0106859	-0.00023625	0.105725
																				9.12408	0.0346241	0.00098992	-0.00021947	0.00620916				9.12408	0.0346241	0.00098992	0.0106859	-0.00021947	0.106481
																				9.12491	0.0346241	0.00098491	-0.00018076	0.00620755				9.12491	0.0346241	0.00098491	0.0106859	-0.00018076	0.107229
																				9.12574	0.0346241	0.00097629	-0.00016424	0.00619427				9.12574	0.0346241	0.00097629	0.0106859	-0.00016424	0.107965
																				9.12657	0.0346241	0.0009629	-0.00016505	0.00616804				9.12657	0.0346241	0.0009629	0.0106859	-0.00016505	0.10869
																				9.1274	0.0346241	0.0009434	-0.00018422	0.00616249				9.1274	0.0346241	0.0009434	0.0106859	-0.00018422	0.109428
																				9.12823	0.0346241	0.00093419	-0.00016055	0.00612508				9.12823	0.0346241	0.00093419	0.0106859	-0.00016055	0.11022
																				9.12906	0.0346241	0.00094559	-0.00013562	0.00608838				9.12906	0.0346241	0.00094559	0.0106859	-0.00013562	0.111003
																				9.12989	0.0346241	0.00095361	-0.00012031	0.00609545				9.12989	0.0346241	0.00095361	0.0106859	-0.00012031	0.111769
																				9.13072	0.0346241	0.0009651	-0.0001061	0.00610022				9.13072	0.0346241	0.0009651	0.0106859	-0.0001061	0.112562
																				9.13156	0.0346241	0.00098526	-0.00010897	0.00609129				9.13156	0.0346241	0.00098526	0.0106859	-0.00010897	0.113367
																				9.13238	0.0346241	0.00099514	-0.00011072	0.00604464				9.13238	0.0346241	0.00099514	0.0106859	-0.00011072	0.11418
																				9.13322	0.0346241	0.00097477	-0.00012979	0.00602692				9.13322	0.0346241	0.00097477	0.0106859	-0.00012979	0.114974
																				9.13405	0.0346241	0.00095593	-0.00012945	0.00602236				9.13405	0.0346241	0.00095593	0.0106859	-0.00012945	0.115765
																				9.13488	0.0346241	0.00094066	-0.00010789	0.00599964				9.13488	0.0346241	0.00094066	0.0106859	-0.00010789	0.116583
																				9.13571	0.0346241	0.00093198	-6.8509e-05	0.00598808				9.13571	0.0346241	0.00093198	0.0106859	-6.8509e-05	0.117405
																				9.13654	0.0346241	0.00091003	-8.4982e-05	0.0059816				9.13654	0.0346241	0.00091003	0.0106859	-8.4982e-05	0.118257
																				9.13737	0.0346241	0.00087983	-0.00010655	0.00597102				9.13737	0.0346241	0.00087983	0.0106859	-0.00010655	0.119105
																				9.1382	0.0346241	0.0008625	-0.00011214	0.00594606				9.1382	0.0346241	0.0008625	0.0106859	-0.00011214	0.119951
																				9.13903	0.0346241	0.00087008	-8.08e-05	0.00592779				9.13903	0.0346241	0.00087008	0.0106859	-8.08e-05	0.1208
																				9.13986	0.0346241	0.00087235	-5.3582e-05	0.00591753				9.13986	0.0346241	0.00087235	0.0106859	-5.3582e-05	0.121646
																				9.14069	0.0346241	0.00087348	-6.42e-05	0.00590209				9.14069	0.0346241	0.00087348	0.0106859	-6.42e-05	0.122481
																				9.14152	0.0346241	0.00085717	-7.6164e-05	0.00590696				9.14152	0.0346241	0.00085717	0.0106859	-7.6164e-05	0.12329
																				9.14235	0.0346241	0.0008275	-4.7364e-05	0.00591619				9.14235	0.0346241	0.0008275	0.0106859	-4.7364e-05	0.124123
																				9.14318	0.0346241	0.00084123	-5.9336e-05	0.00591568				9.14318	0.0346241	0.00084123	0.0106859	-5.9336e-05	0.12499
																				9.14401	0.0346241	0.000862	-4.9573e-05	0.00593488				9.14401	0.0346241	0.000862	0.0106859	-4.9573e-05	0.125886
																				9.14485	0.0346241	0.00087427	-3.0609e-05	0.00592621				9.14485	0.0346241	0.00087427	0.0106859	-3.0609e-05	0.126796
																				9.14568	0.0346241	0.00088027	-4.9309e-05	0.00590532				9.14568	0.0346241	0.00088027	0.0106859	-4.9309e-05	0.127719
																				9.14651	0.0346241	0.00088012	-8.8564e-05	0.00589232				9.14651	0.0346241	0.00088012	0.0106859	-8.8564e-05	0.128656
																				9.14734	0.0346241	0.00087448	-0.00011962	0.00588781				9.14734	0.0346241	0.00087448	0.0106859	-0.00011962	0.129581
																				9.14817	0.0346241	0.00085666	-9.2891e-05	0.00589593				9.14817	0.0346241	0.00085666	0.0106859	-9.2891e-05	0.130493
																				9.149	0.0346241	0.00084048	-8.2682e-05	0.00591521				9.149	0.0346241	0.00084048	0.0106859	-8.2682e-05	0.131414
																				9.14983	0.0346241	0.00083646	-8.0382e-05	0.00593606				9.14983	0.0346241	0.00083646	0.0106859	-8.0382e-05	0.132331
																				9.15066	0.0346241	0.00085712	-7.5045e-05	0.00594797				9.15066	0.0346241	0.00085712	0.0106859	-7.5045e-05	0.133275
																				9.15149	0.0346241	0.00087994	-5.5018e-05	0.00597684				9.15149	0.0346241	0.00087994	0.0106859	-5.5018e-05	0.13425
																				9.15232	0.0346241	0.00087606	-4.6964e-05	0.0059793				9.15232	0.0346241	0.00087606	0.0106859	-4.6964e-05	0.135198
																				9.15315	0.0346241	0.00087095	-4.7136e-05	0.00597067				9.15315	0.0346241	0.00087095	0.0106859	-4.7136e-05	0.13615
																				9.15398	0.0346241	0.00087209	-5.6218e-05	0.00597935				9.15398	0.0346241	0.00087209	0.0106859	-5.6218e-05	0.13708
																				9.15481	0.0346241	0.00085747	-5.1855e-05	0.00597967				9.15481	0.0346241	0.00085747	0.0106859	-5.1855e-05	0.138034
																				9.15564	0.0346241	0.00082797	-5.0591e-05	0.00599047				9.15564	0.0346241	0.00082797	0.0106859	-5.0591e-05	0.139008
																				9.15647	0.0346241	0.00081226	-4.9036e-05	0.00600028				9.15647	0.0346241	0.00081226	0.0106859	-4.9036e-05	0.139969
																				9.1573	0.0346241	0.0008021	-6.3445e-05	0.0059874				9.1573	0.0346241	0.0008021	0.0106859	-6.3445e-05	0.140969
																				9.15813	0.0346241	0.00078689	-6.4236e-05	0.00597365				9.15813	0.0346241	0.00078689	0.0106859	-6.4236e-05	0.141985
																				9.15897	0.0346241	0.00077356	-4.0273e-05	0.00596675				9.15897	0.0346241	0.00077356	0.0106859	-4.0273e-05	0.142979
																				9.1598	0.0346241	0.0007658	-2.2045e-05	0.00595543				9.1598	0.0346241	0.0007658	0.0106859	-2.2045e-05	0.143958
																				9.16063	0.0346241	0.00076746	-1.87e-05	0.00594845				9.16063	0.0346241	0.00076746	0.0106859	-1.87e-05	0.144979
																				9.16146	0.0346241	0.00077383	-3.5273e-06	0.00593818				9.16146	0.0346241	0.00077383	0.0106859	-3.5273e-06	0.145985
																				9.16229	0.0346241	0.00080156	1.5227e-05	0.0059258				9.16229	0.0346241	0.00080156	0.0106859	1.5227e-05	0.146986
																				9.16312	0.0346241	0.00081526	7.5364e-06	0.00591239				9.16312	0.0346241	0.00081526	0.0106859	7.5364e-06	0.148011
																				9.16395	0.0346241	0.0008142	1.3582e-05	0.00585829				9.16395	0.0346241	0.0008142	0.0106859	1.3582e-05	0.149046
																				9.16478	0.0346241	0.00080967	3.1818e-05	0.00583113				9.16478	0.0346241	0.00080967	0.0106859	3.1818e-05	0.150075
																				9.16561	0.0346241	0.0007963	1.5882e-05	0.00581691				9.16561	0.0346241	0.0007963	0.0106859	1.5882e-05	0.15108
																				9.16644	0.0346241	0.00078551	-1.3009e-05	0.00582822				9.16644	0.0346241	0.00078551	0.0106859	-1.3009e-05	0.15212
																				9.16727	0.0346241	0.00078714	-1.8364e-05	0.00583055				9.16727	0.0346241	0.00078714	0.0106859	-1.8364e-05	0.153167
																				9.1681	0.0346241	0.00079006	-5.6727e-06	0.00583442				9.1681	0.0346241	0.00079006	0.0106859	-5.6727e-06	0.154237
																				9.16893	0.0346241	0.00079762	1.4118e-05	0.00583215				9.16893	0.0346241	0.00079762	0.0106859	1.4118e-05	0.155322
																				9.16976	0.0346241	0.00079682	7.9273e-06	0.00582396				9.16976	0.0346241	0.00079682	0.0106859	7.9273e-06	0.156383
																				9.1706	0.0346241	0.00078274	5.2818e-06	0.00586143				9.1706	0.0346241	0.00078274	0.0106859	5.2818e-06	0.157453
																				9.17143	0.0346241	0.00076192	3.8027e-05	0.00583414				9.17143	0.0346241	0.00076192	0.0106859	3.8027e-05	0.158536
																				9.17226	0.0346241	0.00075292	5.1055e-05	0.00583926				9.17226	0.0346241	0.00075292	0.0106859	5.1055e-05	0.159634
																				9.17309	0.0346241	0.00073905	4.7027e-05	0.00585176				9.17309	0.0346241	0.00073905	0.0106859	4.7027e-05	0.160727
																				9.17392	0.0346241	0.00071432	5.2891e-05	0.00585125				9.17392	0.0346241	0.00071432	0.0106859	5.2891e-05	0.161761
																				9.17475	0.0346241	0.00071899	7.8545e-05	0.00582429				9.17475	0.0346241	0.00071899	0.0106859	7.8545e-05	0.162758
																				9.17558	0.0346241	0.00073724	9.5591e-05	0.00579933				9.17558	0.0346241	0.00073724	0.0106859	9.5591e-05	0.163787
																				9.17641	0.0346241	0.0007365	9.8082e-05	0.00579471				9.17641	0.0346241	0.0007365	0.0106859	9.8082e-05	0.164881
																				9.17724	0.0346241	0.00073599	0.00010947	0.00580924				9.17724	0.0346241	0.00073599	0.0106859	0.00010947	0.166004
																				9.17807	0.0346241	0.00072652	0.00012556	0.00582526				9.17807	0.0346241	0.00072652	0.0106859	0.00012556	0.167117
																				9.1789	0.0346241	0.00075771	0.00016285	0.00583132				9.1789	0.0346241	0.00075771	0.0106859	0.00016285	0.168212
																				9.17973	0.0346241	0.000783	0.00019264	0.00585051				9.17973	0.0346241	0.000783	0.0106859	0.00019264	0.169321
																				9.18056	0.0346241	0.00078897	0.00019665	0.0058343				9.18056	0.0346241	0.00078897	0.0106859	0.00019665	0.17044
																				9.18139	0.0346241	0.00079316	0.00018845	0.00583031				9.18139	0.0346241	0.00079316	0.0106859	0.00018845	0.171613
																				9.18222	0.0346241	0.00081654	0.00018898	0.00583904				9.18222	0.0346241	0.00081654	0.0106859	0.00018898	0.172786
																				9.18305	0.0346241	0.00082499	0.00021043	0.00585789				9.18305	0.0346241	0.00082499	0.0106859	0.00021043	0.173974
																				9.18389	0.0346241	0.00083728	0.00022099	0.00584182				9.18389	0.0346241	0.00083728	0.0106859	0.00022099	0.175166
																				9.18472	0.0346241	0.00083058	0.00023297	0.00584289				9.18472	0.0346241	0.00083058	0.0106859	0.00023297	0.176326
																				9.18555	0.0346241	0.00080438	0.00026132	0.0058116				9.18555	0.0346241	0.00080438	0.0106859	0.00026132	0.177508
																				9.18638	0.0346241	0.00079499	0.00026937	0.00577104				9.18638	0.0346241	0.00079499	0.0106859	0.00026937	0.17869
																				9.18721	0.0346241	0.00077463	0.00025704	0.005752				9.18721	0.0346241	0.00077463	0.0106859	0.00025704	0.179882
																				9.18804	0.0346241	0.00076093	0.00024963	0.00575337				9.18804	0.0346241	0.00076093	0.0106859	0.00024963	0.181093
																				9.18887	0.0346241	0.00075637	0.00026303	0.00578057				9.18887	0.0346241	0.00075637	0.0106859	0.00026303	0.182302
																				9.1897	0.0346241	0.00077909	0.00026412	0.00575377				9.1897	0.0346241	0.00077909	0.0106859	0.00026412	0.183519
																				9.19053	0.0346241	0.00078837	0.00026198	0.00574831				9.19053	0.0346241	0.00078837	0.0106859	0.00026198	0.18473
																				9.19136	0.0346241	0.00079346	0.00028132	0.00572426				9.19136	0.0346241	0.00079346	0.0106859	0.00028132	0.185947
																				9.19219	0.0346241	0.00077635	0.00028098	0.00571589				9.19219	0.0346241	0.00077635	0.0106859	0.00028098	0.187172
																				9.19302	0.0346241	0.00076868	0.0002743	0.00569977				9.19302	0.0346241	0.00076868	0.0106859	0.0002743	0.1884
																				9.19385	0.0346241	0.00074849	0.00026586	0.00572029				9.19385	0.0346241	0.00074849	0.0106859	0.00026586	0.189643
																				9.19468	0.0346241	0.00072952	0.0002458	0.00574657				9.19468	0.0346241	0.00072952	0.0106859	0.0002458	0.190905
																				9.19552	0.0346241	0.00074127	0.00026264	0.00574846				9.19552	0.0346241	0.00074127	0.0106859	0.00026264	0.192179
																				9.19635	0.0346241	0.00073983	0.0002875	0.0057566				9.19635	0.0346241	0.00073983	0.0106859	0.0002875	0.19347
																				9.19718	0.0346241	0.00076396	0.00029117	0.00575339				9.19718	0.0346241	0.00076396	0.0106859	0.00029117	0.194735
																				9.19801	0.0346241	0.00077286	0.00028015	0.00575516				9.19801	0.0346241	0.00077286	0.0106859	0.00028015	0.196014
																				9.19884	0.0346241	0.00075634	0.00029073	0.00574635				9.19884	0.0346241	0.00075634	0.0106859	0.00029073	0.197303
																				9.19967	0.0346241	0.00075034	0.00029428	0.00572427				9.19967	0.0346241	0.00075034	0.0106859	0.00029428	0.198581
																				9.2005	0.0346241	0.00074844	0.00027525	0.00568555				9.2005	0.0346241	0.00074844	0.0106859	0.00027525	0.199873
																				9.20133	0.0346241	0.00074124	0.00027355	0.00568739				9.20133	0.0346241	0.00074124	0.0106859	0.00027355	0.201197
																				9.20216	0.0346241	0.00073661	0.0002911	0.0056718				9.20216	0.0346241	0.00073661	0.0106859	0.0002911	0.202531
																				9.20299	0.0346241	0.00071881	0.00030708	0.00566175				9.20299	0.0346241	0.00071881	0.0106859	0.00030708	0.203856
																				9.20382	0.0346241	0.0007028	0.00031824	0.00564424				9.20382	0.0346241	0.0007028	0.0106859	0.00031824	0.205193
																				9.20465	0.0346241	0.00069029	0.00034536	0.0056434				9.20465	0.0346241	0.00069029	0.0106859	0.00034536	0.206512
																				9.20548	0.0346241	0.0006881	0.00035513	0.00563062				9.20548	0.0346241	0.0006881	0.0106859	0.00035513	0.207824
																				9.20631	0.0346241	0.00068481	0.00034353	0.00562073				9.20631	0.0346241	0.00068481	0.0106859	0.00034353	0.209172
																				9.20714	0.0346241	0.00068857	0.00034466	0.0056143				9.20714	0.0346241	0.00068857	0.0106859	0.00034466	0.21058
																				9.20797	0.0346241	0.0007028	0.00036301	0.00559092				9.20797	0.0346241	0.0007028	0.0106859	0.00036301	0.211957
																				9.2088	0.0346241	0.00071757	0.00037512	0.00554918				9.2088	0.0346241	0.00071757	0.0106859	0.00037512	0.213316
																				9.20964	0.0346241	0.00073154	0.00038925	0.00553971				9.20964	0.0346241	0.00073154	0.0106859	0.00038925	0.214717
																				9.21047	0.0346241	0.00072713	0.00039851	0.00553219				9.21047	0.0346241	0.00072713	0.0106859	0.00039851	0.216105
																				9.2113	0.0346241	0.00074423	0.00040388	0.0055362				9.2113	0.0346241	0.00074423	0.0106859	0.00040388	0.217491
																				9.21213	0.0346241	0.00076048	0.00043993	0.00552978				9.21213	0.0346241	0.00076048	0.0106859	0.00043993	0.21891
																				9.21296	0.0346241	0.00076064	0.0004551	0.00552945				9.21296	0.0346241	0.00076064	0.0106859	0.0004551	0.220328
																				9.21379	0.0346241	0.00076041	0.00046425	0.00550303				9.21379	0.0346241	0.00076041	0.0106859	0.00046425	0.221746
																				9.21462	0.0346241	0.00075678	0.00048819	0.00550755				9.21462	0.0346241	0.00075678	0.0106859	0.00048819	0.223162
																				9.21545	0.0346241	0.00076473	0.00049789	0.00551056				9.21545	0.0346241	0.00076473	0.0106859	0.00049789	0.224574
																				9.21628	0.0346241	0.00075615	0.000509	0.00554105				9.21628	0.0346241	0.00075615	0.0106859	0.000509	0.225989
																				9.21711	0.0346241	0.0007459	0.00053261	0.00556875				9.21711	0.0346241	0.0007459	0.0106859	0.00053261	0.227415
																				9.21794	0.0346241	0.00073867	0.00054414	0.00559545				9.21794	0.0346241	0.00073867	0.0106859	0.00054414	0.228861
																				9.21877	0.0346241	0.00073269	0.00055498	0.00560412				9.21877	0.0346241	0.00073269	0.0106859	0.00055498	0.230287
																				9.2196	0.0346241	0.0007273	0.00057326	0.00559341				9.2196	0.0346241	0.0007273	0.0106859	0.00057326	0.231743
																				9.22043	0.0346241	0.0006976	0.00059168	0.00562428				9.22043	0.0346241	0.0006976	0.0106859	0.00059168	0.233251
																				9.22127	0.0346241	0.00067031	0.00056458	0.00556557				9.22127	0.0346241	0.00067031	0.0106859	0.00056458	0.234724
																				9.22209	0.0346241	0.00067063	0.00058523	0.00559889				9.22209	0.0346241	0.00067063	0.0106859	0.00058523	0.236211
																				9.22293	0.0346241	0.00066106	0.00060512	0.00558446				9.22293	0.0346241	0.00066106	0.0106859	0.00060512	0.237728
																				9.22376	0.0346241	0.00064748	0.00061449	0.00560337				9.22376	0.0346241	0.00064748	0.0106859	0.00061449	0.239233
																				9.22459	0.0346241	0.00065483	0.00061431	0.00559826				9.22459	0.0346241	0.00065483	0.0106859	0.00061431	0.240758
																				9.22542	0.0346241	0.00064919	0.00061955	0.00559239				9.22542	0.0346241	0.00064919	0.0106859	0.00061955	0.242281
																				9.22625	0.0346241	0.00064222	0.00063794	0.00560212				9.22625	0.0346241	0.00064222	0.0106859	0.00063794	0.2438
																				9.22708	0.0346241	0.00064835	0.00065184	0.00560773				9.22708	0.0346241	0.00064835	0.0106859	0.00065184	0.24525
																				9.22791	0.0346241	0.00063194	0.00064864	0.005624				9.22791	0.0346241	0.00063194	0.0106859	0.00064864	0.246607
																				9.22874	0.0346241	0.0006461	0.00065922	0.00566258				9.22874	0.0346241	0.0006461	0.0106859	0.00065922	0.247956
																				9.22957	0.0346241	0.00064091	0.00068945	0.00570441				9.22957	0.0346241	0.00064091	0.0106859	0.00068945	0.249404
																				9.2304	0.0346241	0.00065359	0.00069669	0.00565177				9.2304	0.0346241	0.00065359	0.0106859	0.00069669	0.250937
																				9.23123	0.0346241	0.00064543	0.0007197	0.00568776				9.23123	0.0346241	0.00064543	0.0106859	0.0007197	0.252489
																				9.23206	0.0346241	0.00066027	0.00073413	0.00570154				9.23206	0.0346241	0.00066027	0.0106859	0.00073413	0.254066
																				9.23289	0.0346241	0.00065589	0.00075509	0.00567685				9.23289	0.0346241	0.00065589	0.0106859	0.00075509	0.255641
																				9.23372	0.0346241	0.00064412	0.00079309	0.00568183				9.23372	0.0346241	0.00064412	0.0106859	0.00079309	0.257199
																				9.23455	0.0346241	0.00061758	0.0008222	0.00567633				9.23455	0.0346241	0.00061758	0.0106859	0.0008222	0.25877
																				9.23539	0.0346241	0.00061021	0.00082987	0.00566275				9.23539	0.0346241	0.00061021	0.0106859	0.00082987	0.260367
																				9.23622	0.0346241	0.00062926	0.00087202	0.00563888				9.23622	0.0346241	0.00062926	0.0106859	0.00087202	0.261966
																				9.23705	0.0346241	0.0006167	0.00088773	0.00564358				9.23705	0.0346241	0.0006167	0.0106859	0.00088773	0.263579
																				9.23788	0.0346241	0.00062669	0.00090037	0.0056588				9.23788	0.0346241	0.00062669	0.0106859	0.00090037	0.265176
																				9.23871	0.0346241	0.00062037	0.00092346	0.00562556				9.23871	0.0346241	0.00062037	0.0106859	0.00092346	0.266791
																				9.23954	0.0346241	0.00061388	0.00092659	0.00563518				9.23954	0.0346241	0.00061388	0.0106859	0.00092659	0.268439
																				9.24037	0.0346241	0.00061754	0.00092103	0.00564102				9.24037	0.0346241	0.00061754	0.0106859	0.00092103	0.270058
																				9.2412	0.0346241	0.00061294	0.00094676	0.00565395				9.2412	0.0346241	0.00061294	0.0106859	0.00094676	0.271686
																				9.24203	0.0346241	0.00061507	0.00097185	0.00569042				9.24203	0.0346241	0.00061507	0.0106859	0.00097185	0.273333
																				9.24286	0.0346241	0.0005974	0.00097284	0.00570476				9.24286	0.0346241	0.0005974	0.0106859	0.00097284	0.275005
																				9.24369	0.0346241	0.00058179	0.00099529	0.00571285				9.24369	0.0346241	0.00058179	0.0106859	0.00099529	0.276662
																				9.24452	0.0346241	0.00058795	0.00100341	0.00574697				9.24452	0.0346241	0.00058795	0.0106859	0.00100341	0.278306
																				9.24535	0.0346241	0.0005859	0.00099171	0.00575658				9.24535	0.0346241	0.0005859	0.0106859	0.00099171	0.279976
																				9.24618	0.0346241	0.00056471	0.00100494	0.00573361				9.24618	0.0346241	0.00056471	0.0106859	0.00100494	0.281672
																				9.24701	0.0346241	0.00055383	0.00101522	0.00575784				9.24701	0.0346241	0.00055383	0.0106859	0.00101522	0.283347
																				9.24784	0.0346241	0.00054768	0.00101874	0.00579018				9.24784	0.0346241	0.00054768	0.0106859	0.00101874	0.285011
																				9.24868	0.0346241	0.00055208	0.00103209	0.00582115				9.24868	0.0346241	0.00055208	0.0106859	0.00103209	0.286683
																				9.24951	0.0346241	0.00050734	0.00103034	0.00584305				9.24951	0.0346241	0.00050734	0.0106859	0.00103034	0.288427
																				9.25034	0.0346241	0.00049416	0.00103959	0.00585744				9.25034	0.0346241	0.00049416	0.0106859	0.00103959	0.290185
																				9.25117	0.0346241	0.00046603	0.00103591	0.00587884				9.25117	0.0346241	0.00046603	0.0106859	0.00103591	0.291912
																				9.252	0.0346241	0.00048679	0.00103857	0.00585624				9.252	0.0346241	0.00048679	0.0106859	0.00103857	0.293626
																				9.25283	0.0346241	0.00045981	0.00105036	0.00586458				9.25283	0.0346241	0.00045981	0.0106859	0.00105036	0.295387
																				9.25366	0.0346241	0.00043962	0.00105205	0.00584824				9.25366	0.0346241	0.00043962	0.0106859	0.00105205	0.297109
																				9.25449	0.0346241	0.00044249	0.00105365	0.00584032				9.25449	0.0346241	0.00044249	0.0106859	0.00105365	0.298826
																				9.25532	0.0346241	0.0004441	0.00105692	0.00584714				9.25532	0.0346241	0.0004441	0.0106859	0.00105692	0.300596
																				9.25615	0.0346241	0.00043779	0.00107319	0.00580966				9.25615	0.0346241	0.00043779	0.0106859	0.00107319	0.302371
																				9.25698	0.0346241	0.00043934	0.00109734	0.00581483				9.25698	0.0346241	0.00043934	0.0106859	0.00109734	0.304166
																				9.25781	0.0346241	0.00044069	0.00112337	0.00584512				9.25781	0.0346241	0.00044069	0.0106859	0.00112337	0.30594
																				9.25864	0.0346241	0.00043504	0.0011452	0.00584292				9.25864	0.0346241	0.00043504	0.0106859	0.0011452	0.307771
																				9.25947	0.0346241	0.00044777	0.00115726	0.00582812				9.25947	0.0346241	0.00044777	0.0106859	0.00115726	0.309592
																				9.2603	0.0346241	0.00044225	0.00116612	0.00582385				9.2603	0.0346241	0.00044225	0.0106859	0.00116612	0.311396
																				9.26113	0.0346241	0.00044333	0.00116306	0.00580305				9.26113	0.0346241	0.00044333	0.0106859	0.00116306	0.31319
																				9.26197	0.0346241	0.00047383	0.00118357	0.00580835				9.26197	0.0346241	0.00047383	0.0106859	0.00118357	0.314997
																				9.2628	0.0346241	0.0005016	0.00122585	0.0058217				9.2628	0.0346241	0.0005016	0.0106859	0.00122585	0.316856
																				9.26363	0.0346241	0.0004956	0.00121326	0.00580421				9.26363	0.0346241	0.0004956	0.0106859	0.00121326	0.318737
																				9.26446	0.0346241	0.00047941	0.00121255	0.00579685				9.26446	0.0346241	0.00047941	0.0106859	0.00121255	0.320555
																				9.26529	0.0346241	0.00048101	0.00123895	0.0057621				9.26529	0.0346241	0.00048101	0.0106859	0.00123895	0.3224
																				9.26612	0.0346241	0.00046553	0.00126876	0.00574339				9.26612	0.0346241	0.00046553	0.0106859	0.00126876	0.32424
																				9.26695	0.0346241	0.00045911	0.00126707	0.0057512				9.26695	0.0346241	0.00045911	0.0106859	0.00126707	0.326083
																				9.26778	0.0346241	0.00046082	0.00124927	0.00571907				9.26778	0.0346241	0.00046082	0.0106859	0.00124927	0.327971
																				9.26861	0.0346241	0.00045263	0.00124676	0.00570513				9.26861	0.0346241	0.00045263	0.0106859	0.00124676	0.329852
																				9.26944	0.0346241	0.00047379	0.00121205	0.00570515				9.26944	0.0346241	0.00047379	0.0106859	0.00121205	0.331718
																				9.27027	0.0346241	0.00048701	0.00125395	0.00568431				9.27027	0.0346241	0.00048701	0.0106859	0.00125395	0.33365
																				9.2711	0.0346241	0.00050552	0.00126972	0.005659				9.2711	0.0346241	0.00050552	0.0106859	0.00126972	0.335549
																				9.27193	0.0346241	0.00050032	0.00130716	0.00566082				9.27193	0.0346241	0.00050032	0.0106859	0.00130716	0.337453
																				9.27276	0.0346241	0.0004986	0.001317	0.00564897				9.27276	0.0346241	0.0004986	0.0106859	0.001317	0.339331
																				9.2736	0.0346241	0.00050026	0.00133462	0.00562355				9.2736	0.0346241	0.00050026	0.0106859	0.00133462	0.34123
																				9.27443	0.0346241	0.00048501	0.00134107	0.0056179				9.27443	0.0346241	0.00048501	0.0106859	0.00134107	0.34311
																				9.27526	0.0346241	0.00049377	0.00133485	0.00563727				9.27526	0.0346241	0.00049377	0.0106859	0.00133485	0.345061
																				9.27609	0.0346241	0.00050296	0.00131585	0.0056507				9.27609	0.0346241	0.00050296	0.0106859	0.00131585	0.346988
																				9.27692	0.0346241	0.00050222	0.00131991	0.00560619				9.27692	0.0346241	0.00050222	0.0106859	0.00131991	0.348871
																				9.27775	0.0346241	0.00049506	0.0013193	0.00557763				9.27775	0.0346241	0.00049506	0.0106859	0.0013193	0.350772
																				9.27858	0.0346241	0.00046296	0.00131452	0.00556775				9.27858	0.0346241	0.00046296	0.0106859	0.00131452	0.352724
																				9.27941	0.0346241	0.00045923	0.00130944	0.00554446				9.27941	0.0346241	0.00045923	0.0106859	0.00130944	0.35466
																				9.28024	0.0346241	0.0004675	0.00128885	0.00556304				9.28024	0.0346241	0.0004675	0.0106859	0.00128885	0.356587
																				9.28107	0.0346241	0.00046663	0.00133268	0.00553943				9.28107	0.0346241	0.00046663	0.0106859	0.00133268	0.358385
																				9.2819	0.0346241	0.00045954	0.00138235	0.00552669				9.2819	0.0346241	0.00045954	0.0106859	0.00138235	0.360151
																				9.28273	0.0346241	0.00044896	0.00138913	0.00552052				9.28273	0.0346241	0.00044896	0.0106859	0.00138913	0.36202
																				9.28356	0.0346241	0.00043098	0.00142981	0.00550156				9.28356	0.0346241	0.00043098	0.0106859	0.00142981	0.363991
																				9.28439	0.0346241	0.00043964	0.00145575	0.00545345				9.28439	0.0346241	0.00043964	0.0106859	0.00145575	0.365967
																				9.28522	0.0346241	0.0004461	0.00148452	0.00541996				9.28522	0.0346241	0.0004461	0.0106859	0.00148452	0.367932
																				9.28605	0.0346241	0.00042392	0.0015101	0.00539437				9.28605	0.0346241	0.00042392	0.0106859	0.0015101	0.369944
																				9.28688	0.0346241	0.00043108	0.00155101	0.00540066				9.28688	0.0346241	0.00043108	0.0106859	0.00155101	0.371944
																				9.28772	0.0346241	0.00045426	0.00157854	0.00540835				9.28772	0.0346241	0.00045426	0.0106859	0.00157854	0.373965
																				9.28855	0.0346241	0.00044457	0.00159408	0.00541638				9.28855	0.0346241	0.00044457	0.0106859	0.00159408	0.37599
																				9.28938	0.0346241	0.00044667	0.00162785	0.0053882				9.28938	0.0346241	0.00044667	0.0106859	0.00162785	0.378038
																				9.29021	0.0346241	0.00044826	0.0016611	0.00541045				9.29021	0.0346241	0.00044826	0.0106859	0.0016611	0.38008
																				9.29104	0.0346241	0.000473	0.00169971	0.00538052				9.29104	0.0346241	0.000473	0.0106859	0.00169971	0.382095
																				9.29187	0.0346241	0.00047114	0.0017387	0.00537103				9.29187	0.0346241	0.00047114	0.0106859	0.0017387	0.3841
																				9.2927	0.0346241	0.00047579	0.00176704	0.00535919				9.2927	0.0346241	0.00047579	0.0106859	0.00176704	0.386149
																				9.29353	0.0346241	0.00046398	0.00176302	0.00536664				9.29353	0.0346241	0.00046398	0.0106859	0.00176302	0.388231
																				9.29436	0.0346241	0.00044588	0.00182968	0.0053612				9.29436	0.0346241	0.00044588	0.0106859	0.00182968	0.390262
																				9.29519	0.0346241	0.00045288	0.00184025	0.00538445				9.29519	0.0346241	0.00045288	0.0106859	0.00184025	0.392321
																				9.29602	0.0346241	0.00044492	0.00185422	0.00538353				9.29602	0.0346241	0.00044492	0.0106859	0.00185422	0.394398
																				9.29685	0.0346241	0.00046604	0.00186491	0.00540884				9.29685	0.0346241	0.00046604	0.0106859	0.00186491	0.396501
																				9.29768	0.0346241	0.00049263	0.00184854	0.00541268				9.29768	0.0346241	0.00049263	0.0106859	0.00184854	0.39852
																				9.29851	0.0346241	0.00050237	0.00184385	0.00539143				9.29851	0.0346241	0.00050237	0.0106859	0.00184385	0.400613
																				9.29935	0.0346241	0.0004811	0.00183273	0.00535615				9.29935	0.0346241	0.0004811	0.0106859	0.00183273	0.402689
																				9.30018	0.0346241	0.00047246	0.00182782	0.0053383				9.30018	0.0346241	0.00047246	0.0106859	0.00182782	0.404804
																				9.30101	0.0346241	0.00046479	0.00186083	0.00531603				9.30101	0.0346241	0.00046479	0.0106859	0.00186083	0.40686
																				9.30184	0.0346241	0.00046437	0.0018733	0.00533563				9.30184	0.0346241	0.00046437	0.0106859	0.0018733	0.408984
																				9.30267	0.0346241	0.0004649	0.00187641	0.0053405				9.30267	0.0346241	0.0004649	0.0106859	0.00187641	0.411148
																				9.3035	0.0346241	0.00044474	0.00189725	0.00532865				9.3035	0.0346241	0.00044474	0.0106859	0.00189725	0.413243
																				9.30433	0.0346241	0.00043596	0.00187416	0.00533642				9.30433	0.0346241	0.00043596	0.0106859	0.00187416	0.415312
																				9.30516	0.0346241	0.00044157	0.00188225	0.00531431				9.30516	0.0346241	0.00044157	0.0106859	0.00188225	0.41742
																				9.30599	0.0346241	0.00044914	0.00192387	0.00531274				9.30599	0.0346241	0.00044914	0.0106859	0.00192387	0.419505
																				9.30682	0.0346241	0.00046253	0.00193238	0.00529301				9.30682	0.0346241	0.00046253	0.0106859	0.00193238	0.42161
																				9.30765	0.0346241	0.00045089	0.00198132	0.00529597				9.30765	0.0346241	0.00045089	0.0106859	0.00198132	0.423756
																				9.30848	0.0346241	0.00043348	0.00203289	0.00530188				9.30848	0.0346241	0.00043348	0.0106859	0.00203289	0.425897
																				9.30931	0.0346241	0.00041499	0.00206925	0.00535963				9.30931	0.0346241	0.00041499	0.0106859	0.00206925	0.428019
																				9.31014	0.0346241	0.00041806	0.00205335	0.00538043				9.31014	0.0346241	0.00041806	0.0106859	0.00205335	0.430138
																				9.31097	0.0346241	0.0003951	0.00207619	0.00537081				9.31097	0.0346241	0.0003951	0.0106859	0.00207619	0.432307
																				9.3118	0.0346241	0.00039005	0.00204101	0.00535991				9.3118	0.0346241	0.00039005	0.0106859	0.00204101	0.434462
																				9.31264	0.0346241	0.00036902	0.00203944	0.00533945				9.31264	0.0346241	0.00036902	0.0106859	0.00203944	0.436623
																				9.31347	0.0346241	0.0003393	0.00207653	0.0053346				9.31347	0.0346241	0.0003393	0.0106859	0.00207653	0.438799
																				9.3143	0.0346241	0.0003285	0.00206112	0.00533361				9.3143	0.0346241	0.0003285	0.0106859	0.00206112	0.440966
																				9.31513	0.0346241	0.00030508	0.00208887	0.00533617				9.31513	0.0346241	0.00030508	0.0106859	0.00208887	0.443136
																				9.31596	0.0346241	0.00030539	0.00207097	0.00534402				9.31596	0.0346241	0.00030539	0.0106859	0.00207097	0.445382
																				9.31679	0.0346241	0.00030666	0.00206635	0.00529432				9.31679	0.0346241	0.00030666	0.0106859	0.00206635	0.447554
																				9.31762	0.0346241	0.0002959	0.00206606	0.00527659				9.31762	0.0346241	0.0002959	0.0106859	0.00206606	0.449749
																				9.31845	0.0346241	0.00031546	0.00210282	0.00527688				9.31845	0.0346241	0.00031546	0.0106859	0.00210282	0.451974
																				9.31928	0.0346241	0.00031182	0.00214055	0.00529904				9.31928	0.0346241	0.00031182	0.0106859	0.00214055	0.45416
																				9.32011	0.0346241	0.00034067	0.00218267	0.00528514				9.32011	0.0346241	0.00034067	0.0106859	0.00218267	0.456394
																				9.32094	0.0346241	0.00033409	0.00220397	0.0052747				9.32094	0.0346241	0.00033409	0.0106859	0.00220397	0.458645
																				9.32177	0.0346241	0.00031982	0.00225874	0.0052779				9.32177	0.0346241	0.00031982	0.0106859	0.00225874	0.460841
																				9.3226	0.0346241	0.00031381	0.00227987	0.00528137				9.3226	0.0346241	0.00031381	0.0106859	0.00227987	0.463052
																				9.32343	0.0346241	0.0003265	0.00230167	0.00530191				9.32343	0.0346241	0.0003265	0.0106859	0.00230167	0.465288
																				9.32427	0.0346241	0.00034679	0.0023365	0.0053006				9.32427	0.0346241	0.00034679	0.0106859	0.0023365	0.467551
																				9.32509	0.0346241	0.00033143	0.00235453	0.0052981				9.32509	0.0346241	0.00033143	0.0106859	0.00235453	0.46985
																				9.32593	0.0346241	0.00034981	0.00236772	0.00532924				9.32593	0.0346241	0.00034981	0.0106859	0.00236772	0.472098
																				9.32676	0.0346241	0.00034555	0.00236309	0.00536634				9.32676	0.0346241	0.00034555	0.0106859	0.00236309	0.474371
																				9.32759	0.0346241	0.00034894	0.0023421	0.00538725				9.32759	0.0346241	0.00034894	0.0106859	0.0023421	0.476636
																				9.32842	0.0346241	0.00031783	0.00234448	0.00538415				9.32842	0.0346241	0.00031783	0.0106859	0.00234448	0.478899
																				9.32925	0.0346241	0.00030554	0.00237032	0.00539225				9.32925	0.0346241	0.00030554	0.0106859	0.00237032	0.481152
																				9.33008	0.0346241	0.00030732	0.00237385	0.00539171				9.33008	0.0346241	0.00030732	0.0106859	0.00237385	0.48341
																				9.33091	0.0346241	0.00031541	0.00239499	0.00541196				9.33091	0.0346241	0.00031541	0.0106859	0.00239499	0.485686
																				9.33174	0.0346241	0.00030308	0.0024071	0.00539314				9.33174	0.0346241	0.00030308	0.0106859	0.0024071	0.487957
																				9.33257	0.0346241	0.00028281	0.00241433	0.00540025				9.33257	0.0346241	0.00028281	0.0106859	0.00241433	0.490234
																				9.3334	0.0346241	0.00027441	0.0024127	0.00544459				9.3334	0.0346241	0.00027441	0.0106859	0.0024127	0.492517
																				9.33423	0.0346241	0.0002691	0.00241351	0.00547521				9.33423	0.0346241	0.0002691	0.0106859	0.00241351	0.494609
																				9.33506	0.0346241	0.00025728	0.00244849	0.00549334				9.33506	0.0346241	0.00025728	0.0106859	0.00244849	0.496599
																				9.33589	0.0346241	0.00026905	0.00245202	0.00550252				9.33589	0.0346241	0.00026905	0.0106859	0.00245202	0.498768
																				9.33672	0.0346241	0.0002695	0.0024635	0.00549399				9.33672	0.0346241	0.0002695	0.0106859	0.0024635	0.501069
																				9.33756	0.0346241	0.00026287	0.00246587	0.00548955				9.33756	0.0346241	0.00026287	0.0106859	0.00246587	0.503387
																				9.33839	0.0346241	0.00022294	0.00247554	0.00548574				9.33839	0.0346241	0.00022294	0.0106859	0.00247554	0.505666
																				9.33922	0.0346241	0.00019306	0.00248745	0.00548274				9.33922	0.0346241	0.00019306	0.0106859	0.00248745	0.507969
																				9.34005	0.0346241	0.00016528	0.00249266	0.005481				9.34005	0.0346241	0.00016528	0.0106859	0.00249266	0.510286
																				9.34088	0.0346241	0.0001586	0.0025297	0.00548951				9.34088	0.0346241	0.0001586	0.0106859	0.0025297	0.512605
																				9.34171	0.0346241	0.00016503	0.00256167	0.00549206				9.34171	0.0346241	0.00016503	0.0106859	0.00256167	0.514926
																				9.34254	0.0346241	0.00016949	0.00257782	0.00553129				9.34254	0.0346241	0.00016949	0.0106859	0.00257782	0.517245
																				9.34337	0.0346241	0.0001664	0.00258921	0.0055499				9.34337	0.0346241	0.0001664	0.0106859	0.00258921	0.519547
																				9.3442	0.0346241	0.0001625	0.00259348	0.00554671				9.3442	0.0346241	0.0001625	0.0106859	0.00259348	0.521873
																				9.34503	0.0346241	0.00016297	0.00260976	0.00552419				9.34503	0.0346241	0.00016297	0.0106859	0.00260976	0.524204
																				9.34586	0.0346241	0.0001756	0.00264644	0.00552258				9.34586	0.0346241	0.0001756	0.0106859	0.00264644	0.526601
																				9.34669	0.0346241	0.00016459	0.00267716	0.00555509				9.34669	0.0346241	0.00016459	0.0106859	0.00267716	0.528975
																				9.34752	0.0346241	0.00014654	0.00268558	0.00556675				9.34752	0.0346241	0.00014654	0.0106859	0.00268558	0.531343
																				9.34835	0.0346241	0.00013293	0.00268192	0.00561508				9.34835	0.0346241	0.00013293	0.0106859	0.00268192	0.533692
																				9.34918	0.0346241	0.00011081	0.00265602	0.00563505				9.34918	0.0346241	0.00011081	0.0106859	0.00265602	0.536077
																				9.35002	0.0346241	0.00011957	0.00265279	0.00562027				9.35002	0.0346241	0.00011957	0.0106859	0.00265279	0.538472
																				9.35084	0.0346241	0.00012588	0.00264998	0.00556535				9.35084	0.0346241	0.00012588	0.0106859	0.00264998	0.54086
																				9.35168	0.0346241	0.00011111	0.00269348	0.00553299				9.35168	0.0346241	0.00011111	0.0106859	0.00269348	0.543256
																				9.35251	0.0346241	0.00010108	0.0027436	0.00551509				9.35251	0.0346241	0.00010108	0.0106859	0.0027436	0.54563
																				9.35334	0.0346241	8.1759e-05	0.00277059	0.00550418				9.35334	0.0346241	8.1759e-05	0.0106859	0.00277059	0.547992
																				9.35417	0.0346241	7.6138e-05	0.00279119	0.0055015				9.35417	0.0346241	7.6138e-05	0.0106859	0.00279119	0.550392
																				9.355	0.0346241	8.3841e-05	0.00276767	0.00551975				9.355	0.0346241	8.3841e-05	0.0106859	0.00276767	0.55278
																				9.35583	0.0346241	8.0731e-05	0.00278194	0.00553264				9.35583	0.0346241	8.0731e-05	0.0106859	0.00278194	0.555169
																				9.35666	0.0346241	9.4717e-05	0.0027839	0.00555849				9.35666	0.0346241	9.4717e-05	0.0106859	0.0027839	0.557547
																				9.35749	0.0346241	8.8441e-05	0.00279294	0.00554632				9.35749	0.0346241	8.8441e-05	0.0106859	0.00279294	0.559907
																				9.35832	0.0346241	8.6724e-05	0.00282687	0.00557201				9.35832	0.0346241	8.6724e-05	0.0106859	0.00282687	0.562287
																				9.35915	0.0346241	9.5214e-05	0.00287248	0.00560129				9.35915	0.0346241	9.5214e-05	0.0106859	0.00287248	0.564649
																				9.35998	0.0346241	8.1834e-05	0.0029109	0.00561993				9.35998	0.0346241	8.1834e-05	0.0106859	0.0029109	0.567034
																				9.36081	0.0346241	6.9069e-05	0.00292711	0.00561632				9.36081	0.0346241	6.9069e-05	0.0106859	0.00292711	0.569413
																				9.36164	0.0346241	5.9469e-05	0.00292846	0.00561771				9.36164	0.0346241	5.9469e-05	0.0106859	0.00292846	0.57181
																				9.36247	0.0346241	6.5738e-05	0.00297886	0.00564971				9.36247	0.0346241	6.5738e-05	0.0106859	0.00297886	0.574163
																				9.36331	0.0346241	6.7979e-05	0.00296814	0.00564924				9.36331	0.0346241	6.7979e-05	0.0106859	0.00296814	0.576567
																				9.36414	0.0346241	6.1007e-05	0.00297366	0.00563903				9.36414	0.0346241	6.1007e-05	0.0106859	0.00297366	0.578985
																				9.36497	0.0346241	2.5366e-05	0.00299391	0.00565278				9.36497	0.0346241	2.5366e-05	0.0106859	0.00299391	0.581334
																				9.3658	0.0346241	1.0676e-05	0.00303955	0.00565527				9.3658	0.0346241	1.0676e-05	0.0106859	0.00303955	0.583698
																				9.36663	0.0346241	2.9317e-05	0.00306047	0.00563699				9.36663	0.0346241	2.9317e-05	0.0106859	0.00306047	0.586054
																				9.36746	0.0346241	5.1172e-06	0.0030888	0.00561893				9.36746	0.0346241	5.1172e-06	0.0106859	0.0030888	0.58842
																				9.36829	0.0346241	-1.54e-05	0.00311066	0.00559343				9.36829	0.0346241	-1.54e-05	0.0106859	0.00311066	0.590791
																				9.36912	0.0346241	-1.2634e-05	0.00315455	0.00555676				9.36912	0.0346241	-1.2634e-05	0.0106859	0.00315455	0.593183
																				9.36995	0.0346241	-8.1379e-07	0.00317358	0.00557283				9.36995	0.0346241	-8.1379e-07	0.0106859	0.00317358	0.595573
																				9.37078	0.0346241	-6.3034e-06	0.00317991	0.00560409				9.37078	0.0346241	-6.3034e-06	0.0106859	0.00317991	0.597967
																				9.37161	0.0346241	-2.1186e-05	0.00317021	0.00563371				9.37161	0.0346241	-2.1186e-05	0.0106859	0.00317021	0.600347
																				9.37244	0.0346241	-3.1345e-05	0.00318275	0.00563199				9.37244	0.0346241	-3.1345e-05	0.0106859	0.00318275	0.602702
																				9.37327	0.0346241	-4.9193e-05	0.0032164	0.00562387				9.37327	0.0346241	-4.9193e-05	0.0106859	0.0032164	0.605109
																				9.3741	0.0346241	-3.8097e-05	0.00325556	0.0056018				9.3741	0.0346241	-3.8097e-05	0.0106859	0.00325556	0.607497
																				9.37493	0.0346241	-4.1207e-05	0.00326715	0.00555201				9.37493	0.0346241	-4.1207e-05	0.0106859	0.00326715	0.60991
																				9.37576	0.0346241	-4.3421e-05	0.00328477	0.00549668				9.37576	0.0346241	-4.3421e-05	0.0106859	0.00328477	0.612317
																				9.3766	0.0346241	-5.149e-05	0.00329631	0.00546231				9.3766	0.0346241	-5.149e-05	0.0106859	0.00329631	0.614697
																				9.37743	0.0346241	-5.58e-05	0.00329426	0.00545554				9.37743	0.0346241	-5.58e-05	0.0106859	0.00329426	0.617073
																				9.37826	0.0346241	-6.4462e-05	0.00329793	0.00546268				9.37826	0.0346241	-6.4462e-05	0.0106859	0.00329793	0.61945
																				9.37909	0.0346241	-6.651e-05	0.00332345	0.00545734				9.37909	0.0346241	-6.651e-05	0.0106859	0.00332345	0.621816
																				9.37992	0.0346241	-7.3283e-05	0.00335111	0.00545576				9.37992	0.0346241	-7.3283e-05	0.0106859	0.00335111	0.624203
																				9.38075	0.0346241	-6.8759e-05	0.00338394	0.00545927				9.38075	0.0346241	-6.8759e-05	0.0106859	0.00338394	0.626651
																				9.38158	0.0346241	-6.2869e-05	0.00341065	0.00547635				9.38158	0.0346241	-6.2869e-05	0.0106859	0.00341065	0.629038
																				9.38241	0.0346241	-7.2372e-05	0.00341911	0.00548822				9.38241	0.0346241	-7.2372e-05	0.0106859	0.00341911	0.631428
																				9.38324	0.0346241	-8.3021e-05	0.00341755	0.00549274				9.38324	0.0346241	-8.3021e-05	0.0106859	0.00341755	0.633813
																				9.38407	0.0346241	-9.8883e-05	0.00344055	0.00547245				9.38407	0.0346241	-9.8883e-05	0.0106859	0.00344055	0.636185
																				9.3849	0.0346241	-7.8786e-05	0.00347112	0.00544084				9.3849	0.0346241	-7.8786e-05	0.0106859	0.00347112	0.638576
																				9.38573	0.0346241	-8.5993e-05	0.00350434	0.00544865				9.38573	0.0346241	-8.5993e-05	0.0106859	0.00350434	0.64096
																				9.38656	0.0346241	-0.00010087	0.0035111	0.00546667				9.38656	0.0346241	-0.00010087	0.0106859	0.0035111	0.643329
																				9.38739	0.0346241	-0.00012191	0.00351253	0.00548245				9.38739	0.0346241	-0.00012191	0.0106859	0.00351253	0.645545
																				9.38823	0.0346241	-0.00012986	0.00353499	0.00548475				9.38823	0.0346241	-0.00012986	0.0106859	0.00353499	0.647628
																				9.38906	0.0346241	-0.00014001	0.00354031	0.00550048				9.38906	0.0346241	-0.00014001	0.0106859	0.00354031	0.649789
																				9.38989	0.0346241	-0.00016889	0.00356834	0.00550996				9.38989	0.0346241	-0.00016889	0.0106859	0.00356834	0.652105
																				9.39072	0.0346241	-0.00016489	0.00360636	0.0054982				9.39072	0.0346241	-0.00016489	0.0106859	0.00360636	0.654466
																				9.39155	0.0346241	-0.00014502	0.00362786	0.00552125				9.39155	0.0346241	-0.00014502	0.0106859	0.00362786	0.656816
																				9.39238	0.0346241	-0.00013656	0.00362744	0.00554326				9.39238	0.0346241	-0.00013656	0.0106859	0.00362744	0.659169
																				9.39321	0.0346241	-0.00012363	0.00362762	0.00554475				9.39321	0.0346241	-0.00012363	0.0106859	0.00362762	0.661529
																				9.39404	0.0346241	-0.00010687	0.00361055	0.00553224				9.39404	0.0346241	-0.00010687	0.0106859	0.00361055	0.66389
																				9.39487	0.0346241	-0.00010457	0.00362895	0.00552442				9.39487	0.0346241	-0.00010457	0.0106859	0.00362895	0.66628
																				9.3957	0.0346241	-0.00011719	0.00365586	0.0055187				9.3957	0.0346241	-0.00011719	0.0106859	0.00365586	0.668687
																				9.39653	0.0346241	-0.00012579	0.00369857	0.00549925				9.39653	0.0346241	-0.00012579	0.0106859	0.00369857	0.671076
																				9.39736	0.0346241	-0.00012659	0.00373625	0.00546681				9.39736	0.0346241	-0.00012659	0.0106859	0.00373625	0.673437
																				9.39819	0.0346241	-0.00013687	0.00375865	0.00544055				9.39819	0.0346241	-0.00013687	0.0106859	0.00375865	0.67579
																				9.39902	0.0346241	-0.00014785	0.00378816	0.00544274				9.39902	0.0346241	-0.00014785	0.0106859	0.00378816	0.678148
																				9.39985	0.0346241	-0.00015015	0.00380481	0.00546885				9.39985	0.0346241	-0.00015015	0.0106859	0.00380481	0.680512
																				9.40068	0.0346241	-0.00014437	0.00382751	0.00546505				9.40068	0.0346241	-0.00014437	0.0106859	0.00382751	0.682897
																				9.40151	0.0346241	-0.00014482	0.0038319	0.00545656				9.40151	0.0346241	-0.00014482	0.0106859	0.0038319	0.685291
																				9.40235	0.0346241	-0.00015127	0.00384035	0.0054435				9.40235	0.0346241	-0.00015127	0.0106859	0.00384035	0.687683
																				9.40318	0.0346241	-0.00015278	0.00386072	0.00543896				9.40318	0.0346241	-0.00015278	0.0106859	0.00386072	0.690038
																				9.40401	0.0346241	-0.00016688	0.00386256	0.00541882				9.40401	0.0346241	-0.00016688	0.0106859	0.00386256	0.692398
																				9.40484	0.0346241	-0.00017854	0.00388431	0.00540257				9.40484	0.0346241	-0.00017854	0.0106859	0.00388431	0.694757
																				9.40567	0.0346241	-0.00016078	0.00390022	0.00540253				9.40567	0.0346241	-0.00016078	0.0106859	0.00390022	0.697102
																				9.4065	0.0346241	-0.00014585	0.00390659	0.00538327				9.4065	0.0346241	-0.00014585	0.0106859	0.00390659	0.699456
																				9.40733	0.0346241	-0.00015743	0.0039017	0.00536986				9.40733	0.0346241	-0.00015743	0.0106859	0.0039017	0.701784
																				9.40816	0.0346241	-0.00018632	0.00388375	0.00537792				9.40816	0.0346241	-0.00018632	0.0106859	0.00388375	0.70412
																				9.40899	0.0346241	-0.00020875	0.00387415	0.00536043				9.40899	0.0346241	-0.00020875	0.0106859	0.00387415	0.706463
																				9.40982	0.0346241	-0.00021876	0.00387535	0.00535643				9.40982	0.0346241	-0.00021876	0.0106859	0.00387535	0.708807
																				9.41065	0.0346241	-0.00023318	0.00388191	0.00538951				9.41065	0.0346241	-0.00023318	0.0106859	0.00388191	0.711157
																				9.41148	0.0346241	-0.00026328	0.00391292	0.00538395				9.41148	0.0346241	-0.00026328	0.0106859	0.00391292	0.71351
																				9.41231	0.0346241	-0.00028567	0.00393767	0.00534879				9.41231	0.0346241	-0.00028567	0.0106859	0.00393767	0.715845
																				9.41314	0.0346241	-0.00028797	0.00398917	0.00531485				9.41314	0.0346241	-0.00028797	0.0106859	0.00398917	0.718204
																				9.41398	0.0346241	-0.0002879	0.00399607	0.00528405				9.41398	0.0346241	-0.0002879	0.0106859	0.00399607	0.72057
																				9.4148	0.0346241	-0.00026634	0.00397197	0.00524952				9.4148	0.0346241	-0.00026634	0.0106859	0.00397197	0.722877
																				9.41564	0.0346241	-0.0002527	0.00393998	0.00521786				9.41564	0.0346241	-0.0002527	0.0106859	0.00393998	0.725208
																				9.41647	0.0346241	-0.000251	0.00392058	0.00524002				9.41647	0.0346241	-0.000251	0.0106859	0.00392058	0.727526
																				9.4173	0.0346241	-0.00025065	0.00392547	0.00527253				9.4173	0.0346241	-0.00025065	0.0106859	0.00392547	0.729814
																				9.41813	0.0346241	-0.00023999	0.00393884	0.00528373				9.41813	0.0346241	-0.00023999	0.0106859	0.00393884	0.732168
																				9.41896	0.0346241	-0.00022774	0.00393738	0.00526936				9.41896	0.0346241	-0.00022774	0.0106859	0.00393738	0.734519
																				9.41979	0.0346241	-0.00022938	0.00391966	0.00524051				9.41979	0.0346241	-0.00022938	0.0106859	0.00391966	0.736834
																				9.42062	0.0346241	-0.00022819	0.00390463	0.0052371				9.42062	0.0346241	-0.00022819	0.0106859	0.00390463	0.739154
																				9.42145	0.0346241	-0.00021183	0.00391616	0.00523091				9.42145	0.0346241	-0.00021183	0.0106859	0.00391616	0.741467
																				9.42228	0.0346241	-0.00021617	0.00392885	0.00522706				9.42228	0.0346241	-0.00021617	0.0106859	0.00392885	0.743731
																				9.42311	0.0346241	-0.00022399	0.00394142	0.00523185				9.42311	0.0346241	-0.00022399	0.0106859	0.00394142	0.746013
																				9.42394	0.0346241	-0.00020541	0.00395365	0.00522404				9.42394	0.0346241	-0.00020541	0.0106859	0.00395365	0.74831
																				9.42477	0.0346241	-0.00019365	0.00396618	0.00519641				9.42477	0.0346241	-0.00019365	0.0106859	0.00396618	0.750579
																				9.4256	0.0346241	-0.00018911	0.00396184	0.00518421				9.4256	0.0346241	-0.00018911	0.0106859	0.00396184	0.752844
																				9.42643	0.0346241	-0.00018757	0.00394314	0.0051708				9.42643	0.0346241	-0.00018757	0.0106859	0.00394314	0.755099
																				9.42726	0.0346241	-0.00016456	0.00394068	0.00513615				9.42726	0.0346241	-0.00016456	0.0106859	0.00394068	0.757371
																				9.4281	0.0346241	-0.00013114	0.00395732	0.00511709				9.4281	0.0346241	-0.00013114	0.0106859	0.00395732	0.759635
																				9.42893	0.0346241	-0.00011567	0.00397164	0.00511355				9.42893	0.0346241	-0.00011567	0.0106859	0.00397164	0.761879
																				9.42976	0.0346241	-0.00011965	0.00394943	0.00509494				9.42976	0.0346241	-0.00011965	0.0106859	0.00394943	0.764126
																				9.43059	0.0346241	-0.00010923	0.00394455	0.00507703				9.43059	0.0346241	-0.00010923	0.0106859	0.00394455	0.766402
																				9.43142	0.0346241	-8.7517e-05	0.00395684	0.00504932				9.43142	0.0346241	-8.7517e-05	0.0106859	0.00395684	0.768667
																				9.43225	0.0346241	-9.6938e-05	0.00393885	0.0050646				9.43225	0.0346241	-9.6938e-05	0.0106859	0.00393885	0.770891
																				9.43308	0.0346241	-0.00012313	0.00393518	0.00503223				9.43308	0.0346241	-0.00012313	0.0106859	0.00393518	0.773127
																				9.43391	0.0346241	-0.00013224	0.00397725	0.00501143				9.43391	0.0346241	-0.00013224	0.0106859	0.00397725	0.775358
																				9.43474	0.0346241	-0.00012641	0.00402501	0.00502598				9.43474	0.0346241	-0.00012641	0.0106859	0.00402501	0.777563
																				9.43557	0.0346241	-0.00012439	0.00404621	0.00505108				9.43557	0.0346241	-0.00012439	0.0106859	0.00404621	0.779807
																				9.4364	0.0346241	-0.00012413	0.00406225	0.00505228				9.4364	0.0346241	-0.00012413	0.0106859	0.00406225	0.782018
																				9.43723	0.0346241	-0.00013061	0.00407863	0.00506454				9.43723	0.0346241	-0.00013061	0.0106859	0.00407863	0.784185
																				9.43806	0.0346241	-0.00013968	0.0040872	0.00504991				9.43806	0.0346241	-0.00013968	0.0106859	0.0040872	0.786364
																				9.43889	0.0346241	-0.00014241	0.00409171	0.00506551				9.43889	0.0346241	-0.00014241	0.0106859	0.00409171	0.788552
																				9.43972	0.0346241	-0.00016382	0.00411229	0.0050849				9.43972	0.0346241	-0.00016382	0.0106859	0.00411229	0.790709
																				9.44055	0.0346241	-0.00018743	0.00412609	0.00509001				9.44055	0.0346241	-0.00018743	0.0106859	0.00412609	0.792809
																				9.44139	0.0346241	-0.00017376	0.00413255	0.00508057				9.44139	0.0346241	-0.00017376	0.0106859	0.00413255	0.794777
																				9.44222	0.0346241	-0.00017673	0.00412983	0.00506916				9.44222	0.0346241	-0.00017673	0.0106859	0.00412983	0.796746
																				9.44305	0.0346241	-0.00018874	0.0041322	0.00504158				9.44305	0.0346241	-0.00018874	0.0106859	0.0041322	0.798834
																				9.44388	0.0346241	-0.00018327	0.00412442	0.00504341				9.44388	0.0346241	-0.00018327	0.0106859	0.00412442	0.800937
																				9.44471	0.0346241	-0.0001877	0.00412584	0.00504945				9.44471	0.0346241	-0.0001877	0.0106859	0.00412584	0.80304
																				9.44554	0.0346241	-0.00016788	0.0041512	0.00507467				9.44554	0.0346241	-0.00016788	0.0106859	0.0041512	0.805154
																				9.44637	0.0346241	-0.00013669	0.00417347	0.00508148				9.44637	0.0346241	-0.00013669	0.0106859	0.00417347	0.807271
																				9.4472	0.0346241	-0.00015752	0.00418587	0.00510905				9.4472	0.0346241	-0.00015752	0.0106859	0.00418587	0.809382
																				9.44803	0.0346241	-0.00016735	0.00419839	0.00512614				9.44803	0.0346241	-0.00016735	0.0106859	0.00419839	0.811498
																				9.44886	0.0346241	-0.00012931	0.00419542	0.00513869				9.44886	0.0346241	-0.00012931	0.0106859	0.00419542	0.813618
																				9.44969	0.0346241	-0.00011236	0.0041834	0.0051489				9.44969	0.0346241	-0.00011236	0.0106859	0.0041834	0.815744
																				9.45052	0.0346241	-9.5428e-05	0.00419919	0.00518933				9.45052	0.0346241	-9.5428e-05	0.0106859	0.00419919	0.817834
																				9.45135	0.0346241	-7.4448e-05	0.00421912	0.0052017				9.45135	0.0346241	-7.4448e-05	0.0106859	0.00421912	0.819943
																				9.45218	0.0346241	-4.8041e-05	0.00422659	0.00515081				9.45218	0.0346241	-4.8041e-05	0.0106859	0.00422659	0.822046
																				9.45301	0.0346241	-3.1552e-05	0.00423284	0.0051397				9.45301	0.0346241	-3.1552e-05	0.0106859	0.00423284	0.824131
																				9.45384	0.0346241	-1.4524e-05	0.00424377	0.00512324				9.45384	0.0346241	-1.4524e-05	0.0106859	0.00424377	0.826201
																				9.45468	0.0346241	-9.8483e-06	0.00425074	0.00511813				9.45468	0.0346241	-9.8483e-06	0.0106859	0.00425074	0.828276
																				9.45551	0.0346241	1.0876e-05	0.00426211	0.0051349				9.45551	0.0346241	1.0876e-05	0.0106859	0.00426211	0.830337
																				9.45634	0.0346241	2.2621e-06	0.00427087	0.00514278				9.45634	0.0346241	2.2621e-06	0.0106859	0.00427087	0.83243
																				9.45717	0.0346241	-1.2179e-05	0.0042804	0.00515565				9.45717	0.0346241	-1.2179e-05	0.0106859	0.0042804	0.834496
																				9.458	0.0346241	-3.9103e-06	0.00431705	0.00514288				9.458	0.0346241	-3.9103e-06	0.0106859	0.00431705	0.836517
																				9.45883	0.0346241	-3.2828e-06	0.00434819	0.00511409				9.45883	0.0346241	-3.2828e-06	0.0106859	0.00434819	0.838541
																				9.45966	0.0346241	-1.6607e-05	0.00438165	0.00511565				9.45966	0.0346241	-1.6607e-05	0.0106859	0.00438165	0.840553
																				9.46049	0.0346241	-4.1745e-05	0.00442366	0.00511037				9.46049	0.0346241	-4.1745e-05	0.0106859	0.00442366	0.842567
																				9.46132	0.0346241	-4.3724e-05	0.0044678	0.00512108				9.46132	0.0346241	-4.3724e-05	0.0106859	0.0044678	0.844586
																				9.46215	0.0346241	-3.6731e-05	0.00449226	0.00510704				9.46215	0.0346241	-3.6731e-05	0.0106859	0.00449226	0.846579
																				9.46298	0.0346241	-3.3828e-05	0.00448389	0.00510961				9.46298	0.0346241	-3.3828e-05	0.0106859	0.00448389	0.84858
																				9.46381	0.0346241	-1.691e-05	0.00447536	0.00510197				9.46381	0.0346241	-1.691e-05	0.0106859	0.00447536	0.850604
																				9.46464	0.0346241	-4.1034e-06	0.00448561	0.00509721				9.46464	0.0346241	-4.1034e-06	0.0106859	0.00448561	0.852602
																				9.46547	0.0346241	-3.8897e-06	0.00449835	0.00509781				9.46547	0.0346241	-3.8897e-06	0.0106859	0.00449835	0.854539
																				9.46631	0.0346241	4.5517e-07	0.00451625	0.00511774				9.46631	0.0346241	4.5517e-07	0.0106859	0.00451625	0.856478
																				9.46714	0.0346241	1.7531e-05	0.00453824	0.00512522				9.46714	0.0346241	1.7531e-05	0.0106859	0.00453824	0.858463
																				9.46797	0.0346241	2.1848e-05	0.00455096	0.00512823				9.46797	0.0346241	2.1848e-05	0.0106859	0.00455096	0.860431
																				9.4688	0.0346241	1.2207e-05	0.00455952	0.00514039				9.4688	0.0346241	1.2207e-05	0.0106859	0.00455952	0.862382
																				9.46963	0.0346241	-1.5931e-06	0.00457201	0.00516155				9.46963	0.0346241	-1.5931e-06	0.0106859	0.00457201	0.864345
																				9.47046	0.0346241	-2.531e-06	0.00458489	0.00514976				9.47046	0.0346241	-2.531e-06	0.0106859	0.00458489	0.866316
																				9.47129	0.0346241	1.0545e-05	0.00461246	0.00512245				9.47129	0.0346241	1.0545e-05	0.0106859	0.00461246	0.868255
																				9.47212	0.0346241	1.8262e-05	0.00462862	0.00509493				9.47212	0.0346241	1.8262e-05	0.0106859	0.00462862	0.870164
																				9.47295	0.0346241	2.9579e-05	0.00461786	0.00508303				9.47295	0.0346241	2.9579e-05	0.0106859	0.00461786	0.872047
																				9.47378	0.0346241	3.531e-05	0.0046184	0.00505115				9.47378	0.0346241	3.531e-05	0.0106859	0.0046184	0.873939
																				9.47461	0.0346241	6.0759e-05	0.00463178	0.00503985				9.47461	0.0346241	6.0759e-05	0.0106859	0.00463178	0.875816
																				9.47544	0.0346241	6.3855e-05	0.00462714	0.00506731				9.47544	0.0346241	6.3855e-05	0.0106859	0.00462714	0.877687
																				9.47627	0.0346241	5.2193e-05	0.00460933	0.00507635				9.47627	0.0346241	5.2193e-05	0.0106859	0.00460933	0.879569
																				9.4771	0.0346241	4.7469e-05	0.00460769	0.00506368				9.4771	0.0346241	4.7469e-05	0.0106859	0.00460769	0.881433
																				9.47793	0.0346241	3.7117e-05	0.00459993	0.00505714				9.47793	0.0346241	3.7117e-05	0.0106859	0.00459993	0.883261
																				9.47876	0.0346241	4.0855e-05	0.00455549	0.00507115				9.47876	0.0346241	4.0855e-05	0.0106859	0.00455549	0.885087
																				9.47959	0.0346241	5.2372e-05	0.00451391	0.00509681				9.47959	0.0346241	5.2372e-05	0.0106859	0.00451391	0.886912
																				9.48043	0.0346241	5.009e-05	0.00448439	0.00507655				9.48043	0.0346241	5.009e-05	0.0106859	0.00448439	0.888715
																				9.48126	0.0346241	5.5462e-05	0.00448595	0.0050572				9.48126	0.0346241	5.5462e-05	0.0106859	0.00448595	0.890515
																				9.48209	0.0346241	8.9897e-05	0.00450175	0.00505522				9.48209	0.0346241	8.9897e-05	0.0106859	0.00450175	0.892335
																				9.48292	0.0346241	8.1966e-05	0.00450436	0.00504141				9.48292	0.0346241	8.1966e-05	0.0106859	0.00450436	0.894104
																				9.48375	0.0346241	6.1766e-05	0.00452052	0.00502822				9.48375	0.0346241	6.1766e-05	0.0106859	0.00452052	0.89585
																				9.48458	0.0346241	6.011e-05	0.00452785	0.00504565				9.48458	0.0346241	6.011e-05	0.0106859	0.00452785	0.897595
																				9.48541	0.0346241	6.3883e-05	0.00453978	0.00505203				9.48541	0.0346241	6.3883e-05	0.0106859	0.00453978	0.899371
																				9.48624	0.0346241	8.1124e-05	0.00453001	0.00506618				9.48624	0.0346241	8.1124e-05	0.0106859	0.00453001	0.901168
																				9.48707	0.0346241	7.2097e-05	0.00447907	0.00505029				9.48707	0.0346241	7.2097e-05	0.0106859	0.00447907	0.902945
																				9.4879	0.0346241	4.5648e-05	0.00444291	0.00504598				9.4879	0.0346241	4.5648e-05	0.0106859	0.00444291	0.904687
																				9.48873	0.0346241	4.3966e-05	0.00443781	0.00503713				9.48873	0.0346241	4.3966e-05	0.0106859	0.00443781	0.906432
																				9.48956	0.0346241	4.8103e-05	0.00441214	0.00500705				9.48956	0.0346241	4.8103e-05	0.0106859	0.00441214	0.908151
																				9.49039	0.0346241	3.1917e-05	0.0043903	0.00497388				9.49039	0.0346241	3.1917e-05	0.0106859	0.0043903	0.909835
																				9.49122	0.0346241	2.5221e-05	0.00441496	0.00499531				9.49122	0.0346241	2.5221e-05	0.0106859	0.00441496	0.911501
																				9.49206	0.0346241	4.2869e-05	0.00443955	0.00495701				9.49206	0.0346241	4.2869e-05	0.0106859	0.00443955	0.913166
																				9.49289	0.0346241	5.989e-05	0.00442174	0.00494112				9.49289	0.0346241	5.989e-05	0.0106859	0.00442174	0.91481
																				9.49372	0.0346241	6.5366e-05	0.00445221	0.00495232				9.49372	0.0346241	6.5366e-05	0.0106859	0.00445221	0.916384
																				9.49455	0.0346241	7.2497e-05	0.00445245	0.00498301				9.49455	0.0346241	7.2497e-05	0.0106859	0.00445245	0.91787
																				9.49538	0.0346241	6.389e-05	0.00444666	0.00498012				9.49538	0.0346241	6.389e-05	0.0106859	0.00444666	0.919311
																				9.49621	0.0346241	9.0048e-05	0.00441917	0.00498331				9.49621	0.0346241	9.0048e-05	0.0106859	0.00441917	0.920846
																				9.49704	0.0346241	9.9331e-05	0.00441686	0.0050244				9.49704	0.0346241	9.9331e-05	0.0106859	0.00441686	0.922456
																				9.49787	0.0346241	9.4924e-05	0.00441902	0.00503435				9.49787	0.0346241	9.4924e-05	0.0106859	0.00441902	0.92402
																				9.4987	0.0346241	0.00011204	0.00445435	0.00507873				9.4987	0.0346241	0.00011204	0.0106859	0.00445435	0.925584
																				9.49953	0.0346241	0.00011133	0.00445992	0.00504995				9.49953	0.0346241	0.00011133	0.0106859	0.00445992	0.927159
																				9.50036	0.0346241	0.00011557	0.00446542	0.00509239				9.50036	0.0346241	0.00011557	0.0106859	0.00446542	0.928743
																				9.50119	0.0346241	0.00012048	0.00446011	0.00508341				9.50119	0.0346241	0.00012048	0.0106859	0.00446011	0.930298
																				9.50202	0.0346241	0.00010114	0.00446605	0.00509462				9.50202	0.0346241	0.00010114	0.0106859	0.00446605	0.931842
																				9.50285	0.0346241	0.00011432	0.00443984	0.00509585				9.50285	0.0346241	0.00011432	0.0106859	0.00443984	0.933349
																				9.50368	0.0346241	0.00011057	0.00443019	0.0051161				9.50368	0.0346241	0.00011057	0.0106859	0.00443019	0.934863
																				9.50451	0.0346241	0.00011003	0.00446008	0.00509852				9.50451	0.0346241	0.00011003	0.0106859	0.00446008	0.93638
																				9.50535	0.0346241	8.9897e-05	0.00447622	0.00509521				9.50535	0.0346241	8.9897e-05	0.0106859	0.00447622	0.937854
																				9.50618	0.0346241	6.3379e-05	0.0044775	0.00508668				9.50618	0.0346241	6.3379e-05	0.0106859	0.0044775	0.939333
																				9.50701	0.0346241	6.6166e-05	0.00446568	0.00507309				9.50701	0.0346241	6.6166e-05	0.0106859	0.00446568	0.940828
																				9.50784	0.0346241	4.8055e-05	0.00447423	0.00506825				9.50784	0.0346241	4.8055e-05	0.0106859	0.00447423	0.942319
																				9.50867	0.0346241	3.9834e-05	0.00447414	0.00508425				9.50867	0.0346241	3.9834e-05	0.0106859	0.00447414	0.943776
																				9.5095	0.0346241	3.6945e-05	0.0045068	0.00509755				9.5095	0.0346241	3.6945e-05	0.0106859	0.0045068	0.94523
																				9.51033	0.0346241	4.1566e-05	0.00452894	0.00511467				9.51033	0.0346241	4.1566e-05	0.0106859	0.00452894	0.946649
																				9.51116	0.0346241	2.6938e-05	0.00454122	0.00515011				9.51116	0.0346241	2.6938e-05	0.0106859	0.00454122	0.948068
																				9.51199	0.0346241	1.5745e-05	0.00453022	0.00517712				9.51199	0.0346241	1.5745e-05	0.0106859	0.00453022	0.949463
																				9.51282	0.0346241	-2.0745e-05	0.00451705	0.00519981				9.51282	0.0346241	-2.0745e-05	0.0106859	0.00451705	0.950869
																				9.51365	0.0346241	-1.6566e-05	0.00450735	0.00524489				9.51365	0.0346241	-1.6566e-05	0.0106859	0.00450735	0.952271
																				9.51448	0.0346241	-2.54e-05	0.00452038	0.00526379				9.51448	0.0346241	-2.54e-05	0.0106859	0.00452038	0.953636
																				9.51531	0.0346241	-2.9676e-05	0.00456367	0.00531033				9.51531	0.0346241	-2.9676e-05	0.0106859	0.00456367	0.954975
																				9.51614	0.0346241	-7.0062e-05	0.0045829	0.00534263				9.51614	0.0346241	-7.0062e-05	0.0106859	0.0045829	0.956317
																				9.51697	0.0346241	-6.1766e-05	0.00457974	0.00535644				9.51697	0.0346241	-6.1766e-05	0.0106859	0.00457974	0.957671
																				9.5178	0.0346241	-5.3497e-05	0.00459097	0.0053173				9.5178	0.0346241	-5.3497e-05	0.0106859	0.00459097	0.958966
																				9.51864	0.0346241	-8.7931e-05	0.00463069	0.00532483				9.51864	0.0346241	-8.7931e-05	0.0106859	0.00463069	0.960241
																				9.51947	0.0346241	-9.8621e-05	0.00467216	0.00538685				9.51947	0.0346241	-9.8621e-05	0.0106859	0.00467216	0.961547
																				9.5203	0.0346241	-0.00011325	0.00468699	0.00538531				9.5203	0.0346241	-0.00011325	0.0106859	0.00468699	0.962845
																				9.52113	0.0346241	-0.00013052	0.0047303	0.00536875				9.52113	0.0346241	-0.00013052	0.0106859	0.0047303	0.964115
																				9.52196	0.0346241	-0.00012008	0.00476938	0.0053738				9.52196	0.0346241	-0.00012008	0.0106859	0.00476938	0.965399
																				9.52279	0.0346241	-0.00012912	0.00475386	0.00537738				9.52279	0.0346241	-0.00012912	0.0106859	0.00475386	0.966678
																				9.52362	0.0346241	-0.000147	0.00475422	0.00539126				9.52362	0.0346241	-0.000147	0.0106859	0.00475422	0.967879
																				9.52445	0.0346241	-0.0001443	0.0047884	0.00538014				9.52445	0.0346241	-0.0001443	0.0106859	0.0047884	0.969112
																				9.52528	0.0346241	-0.00013794	0.00481476	0.00535873				9.52528	0.0346241	-0.00013794	0.0106859	0.00481476	0.970367
																				9.52611	0.0346241	-0.00015069	0.00481341	0.00536908				9.52611	0.0346241	-0.00015069	0.0106859	0.00481341	0.971582
																				9.52694	0.0346241	-0.00015593	0.0048297	0.00538467				9.52694	0.0346241	-0.00015593	0.0106859	0.0048297	0.972809
																				9.52777	0.0346241	-0.00019499	0.00486172	0.00540708				9.52777	0.0346241	-0.00019499	0.0106859	0.00486172	0.97398
																				9.5286	0.0346241	-0.00020028	0.0049206	0.00539064				9.5286	0.0346241	-0.00020028	0.0106859	0.0049206	0.975146
																				9.52943	0.0346241	-0.00020708	0.00493292	0.00537735				9.52943	0.0346241	-0.00020708	0.0106859	0.00493292	0.976308
																				9.53026	0.0346241	-0.00019203	0.0049483	0.00537011				9.53026	0.0346241	-0.00019203	0.0106859	0.0049483	0.97746
																				9.5311	0.0346241	-0.00019688	0.00498108	0.00540603				9.5311	0.0346241	-0.00019688	0.0106859	0.00498108	0.978563
																				9.53193	0.0346241	-0.00019894	0.00500151	0.0054236				9.53193	0.0346241	-0.00019894	0.0106859	0.00500151	0.979634
																				9.53276	0.0346241	-0.00019883	0.0049901	0.00542965				9.53276	0.0346241	-0.00019883	0.0106859	0.0049901	0.980734
																				9.53359	0.0346241	-0.00022794	0.00499869	0.00545029				9.53359	0.0346241	-0.00022794	0.0106859	0.00499869	0.981883
																				9.53442	0.0346241	-0.00025431	0.00501933	0.00544034				9.53442	0.0346241	-0.00025431	0.0106859	0.00501933	0.982986
																				9.53525	0.0346241	-0.00029204	0.00502835	0.00548919				9.53525	0.0346241	-0.00029204	0.0106859	0.00502835	0.984086
																				9.53608	0.0346241	-0.00030401	0.00502605	0.00551418				9.53608	0.0346241	-0.00030401	0.0106859	0.00502605	0.98513
																				9.53691	0.0346241	-0.00033202	0.00501079	0.00552365				9.53691	0.0346241	-0.00033202	0.0106859	0.00501079	0.986167
																				9.53774	0.0346241	-0.00035826	0.0050547	0.00552395				9.53774	0.0346241	-0.00035826	0.0106859	0.0050547	0.987158
																				9.53857	0.0346241	-0.0003841	0.00505056	0.00547922				9.53857	0.0346241	-0.0003841	0.0106859	0.00505056	0.988156
																				9.5394	0.0346241	-0.00040655	0.0050875	0.0054572				9.5394	0.0346241	-0.00040655	0.0106859	0.0050875	0.989165
																				9.54023	0.0346241	-0.00044128	0.00508164	0.00545354				9.54023	0.0346241	-0.00044128	0.0106859	0.00508164	0.99014
																				9.54106	0.0346241	-0.00046537	0.00509672	0.0054911				9.54106	0.0346241	-0.00046537	0.0106859	0.00509672	0.991095
																				9.54189	0.0346241	-0.00046081	0.00508169	0.00550379				9.54189	0.0346241	-0.00046081	0.0106859	0.00508169	0.992051
																				9.54273	0.0346241	-0.00047303	0.00508473	0.00550282				9.54273	0.0346241	-0.00047303	0.0106859	0.00508473	0.992999
																				9.54355	0.0346241	-0.0004719	0.00503424	0.00550519				9.54355	0.0346241	-0.0004719	0.0106859	0.00503424	0.993955
																				9.54439	0.0346241	-0.00046752	0.00508043	0.00547814				9.54439	0.0346241	-0.00046752	0.0106859	0.00508043	0.994895
																				9.54522	0.0346241	-0.00045975	0.00513487	0.00547404				9.54522	0.0346241	-0.00045975	0.0106859	0.00513487	0.995803
																				9.54605	0.0346241	-0.00046583	0.00511855	0.00546349				9.54605	0.0346241	-0.00046583	0.0106859	0.00511855	0.996689
																				9.54688	0.0346241	-0.00047416	0.00512528	0.00546233				9.54688	0.0346241	-0.00047416	0.0106859	0.00512528	0.997561
																				9.54771	0.0346241	-0.00043953	0.00515288	0.00546711				9.54771	0.0346241	-0.00043953	0.0106859	0.00515288	0.998342
																				9.54854	0.0346241	-0.00045771	0.00519266	0.00548801				9.54854	0.0346241	-0.00045771	0.0106859	0.00519266	0.999047
																				9.54937	0.0346241	-0.00044767	0.00518984	0.00549865				9.54937	0.0346241	-0.00044767	0.0106859	0.00518984	0.999844
																				9.5502	0.0346241	-0.00044786	0.00521145	0.00551087				9.5502	0.0346241	-0.00044786	0.0106859	0.00521145	1.00147
																				9.55103	0.0346241	-0.00047449	0.00517145	0.00550015				9.55103	0.0346241	-0.00047449	0.0106859	0.00517145	1.00229
																				9.55186	0.0346241	-0.00049968	0.00516099	0.00548589				9.55186	0.0346241	-0.00049968	0.0106859	0.00516099	1.00309
																				9.55269	0.0346241	-0.00049026	0.00516871	0.00546986				9.55269	0.0346241	-0.00049026	0.0106859	0.00516871	1.00384
																				9.55352	0.0346241	-0.00050403	0.00520075	0.00545822				9.55352	0.0346241	-0.00050403	0.0106859	0.00520075	1.00455
																				9.55435	0.0346241	-0.00050438	0.00525234	0.00542955				9.55435	0.0346241	-0.00050438	0.0106859	0.00525234	1.0053
																				9.55518	0.0346241	-0.00051088	0.00527556	0.00542598				9.55518	0.0346241	-0.00051088	0.0106859	0.00527556	1.00605
																				9.55602	0.0346241	-0.00054577	0.00530585	0.00543245				9.55602	0.0346241	-0.00054577	0.0106859	0.00530585	1.00682
																				9.55685	0.0346241	-0.00056359	0.00529116	0.00544235				9.55685	0.0346241	-0.00056359	0.0106859	0.00529116	1.00758
																				9.55768	0.0346241	-0.00055536	0.0052854	0.00547062				9.55768	0.0346241	-0.00055536	0.0106859	0.0052854	1.00827
																				9.55851	0.0346241	-0.00055471	0.0052676	0.00546839				9.55851	0.0346241	-0.00055471	0.0106859	0.0052676	1.00896
																				9.55934	0.0346241	-0.00058428	0.00530371	0.00550355				9.55934	0.0346241	-0.00058428	0.0106859	0.00530371	1.00966
																				9.56017	0.0346241	-0.00058621	0.00530514	0.00553013				9.56017	0.0346241	-0.00058621	0.0106859	0.00530514	1.01033
																				9.561	0.0346241	-0.00058046	0.00529155	0.00551648				9.561	0.0346241	-0.00058046	0.0106859	0.00529155	1.01097
																				9.56183	0.0346241	-0.00056664	0.00533475	0.00548949				9.56183	0.0346241	-0.00056664	0.0106859	0.00533475	1.01167
																				9.56266	0.0346241	-0.00053402	0.00534437	0.00548708				9.56266	0.0346241	-0.00053402	0.0106859	0.00534437	1.01227
																				9.56349	0.0346241	-0.00053326	0.00536481	0.00552125				9.56349	0.0346241	-0.00053326	0.0106859	0.00536481	1.01293
																				9.56432	0.0346241	-0.00050344	0.00538499	0.00555515				9.56432	0.0346241	-0.00050344	0.0106859	0.00538499	1.01355
																				9.56515	0.0346241	-0.00051394	0.0053801	0.00554907				9.56515	0.0346241	-0.00051394	0.0106859	0.0053801	1.01413
																				9.56598	0.0346241	-0.0005511	0.00537222	0.00555144				9.56598	0.0346241	-0.0005511	0.0106859	0.00537222	1.01468
																				9.56681	0.0346241	-0.00058134	0.00539278	0.00558688				9.56681	0.0346241	-0.00058134	0.0106859	0.00539278	1.01526
																				9.56764	0.0346241	-0.00055909	0.00539335	0.00558293				9.56764	0.0346241	-0.00055909	0.0106859	0.00539335	1.01579
																				9.56847	0.0346241	-0.00057397	0.00539125	0.0055771				9.56847	0.0346241	-0.00057397	0.0106859	0.00539125	1.01632
																				9.5693	0.0346241	-0.00056554	0.00534823	0.00554959				9.5693	0.0346241	-0.00056554	0.0106859	0.00534823	1.0168
																				9.57014	0.0346241	-0.00058837	0.00531338	0.00552956				9.57014	0.0346241	-0.00058837	0.0106859	0.00531338	1.01728
																				9.57097	0.0346241	-0.00059983	0.00529933	0.00556745				9.57097	0.0346241	-0.00059983	0.0106859	0.00529933	1.01774
																				9.5718	0.0346241	-0.00061975	0.00529779	0.00556325				9.5718	0.0346241	-0.00061975	0.0106859	0.00529779	1.01822
																				9.57263	0.0346241	-0.00062794	0.00529715	0.00554303				9.57263	0.0346241	-0.00062794	0.0106859	0.00529715	1.01876
																				9.57346	0.0346241	-0.00064796	0.00533673	0.00554439				9.57346	0.0346241	-0.00064796	0.0106859	0.00533673	1.01926
																				9.57429	0.0346241	-0.0006417	0.00534295	0.00555572				9.57429	0.0346241	-0.0006417	0.0106859	0.00534295	1.01962
																				9.57512	0.0346241	-0.0006084	0.00533668	0.00557578				9.57512	0.0346241	-0.0006084	0.0106859	0.00533668	1.02002
																				9.57595	0.0346241	-0.00060991	0.00533091	0.00561771				9.57595	0.0346241	-0.00060991	0.0106859	0.00533091	1.02036
																				9.57678	0.0346241	-0.0006247	0.00532342	0.00561315				9.57678	0.0346241	-0.0006247	0.0106859	0.00532342	1.02072
																				9.57761	0.0346241	-0.00063346	0.00534899	0.00560231				9.57761	0.0346241	-0.00063346	0.0106859	0.00534899	1.02111
																				9.57844	0.0346241	-0.00060904	0.00536844	0.00562976				9.57844	0.0346241	-0.00060904	0.0106859	0.00536844	1.02151
																				9.57927	0.0346241	-0.00062014	0.00535757	0.00564279				9.57927	0.0346241	-0.00062014	0.0106859	0.00535757	1.02186
																				9.5801	0.0346241	-0.0006304	0.00537685	0.0056626				9.5801	0.0346241	-0.0006304	0.0106859	0.00537685	1.02216
																				9.58094	0.0346241	-0.00062963	0.00535924	0.00568831				9.58094	0.0346241	-0.00062963	0.0106859	0.00535924	1.02247
																				9.58177	0.0346241	-0.00062337	0.00536795	0.00570896				9.58177	0.0346241	-0.00062337	0.0106859	0.00536795	1.0228
																				9.5826	0.0346241	-0.00060477	0.00536971	0.00569835				9.5826	0.0346241	-0.00060477	0.0106859	0.00536971	1.02311
																				9.58343	0.0346241	-0.00061181	0.0053927	0.00566566				9.58343	0.0346241	-0.00061181	0.0106859	0.0053927	1.02335
																				9.58426	0.0346241	-0.0006035	0.00539007	0.00570345				9.58426	0.0346241	-0.0006035	0.0106859	0.00539007	1.02353
																				9.58509	0.0346241	-0.00057767	0.0054125	0.00573412				9.58509	0.0346241	-0.00057767	0.0106859	0.0054125	1.02375
																				9.58592	0.0346241	-0.00059209	0.00539401	0.00577841				9.58592	0.0346241	-0.00059209	0.0106859	0.00539401	1.02401
																				9.58675	0.0346241	-0.00061239	0.00536697	0.00579689				9.58675	0.0346241	-0.00061239	0.0106859	0.00536697	1.02423
																				9.58758	0.0346241	-0.00061219	0.00538375	0.00581687				9.58758	0.0346241	-0.00061219	0.0106859	0.00538375	1.02439
																				9.58841	0.0346241	-0.00060639	0.00538149	0.00584614				9.58841	0.0346241	-0.00060639	0.0106859	0.00538149	1.02455
																				9.58924	0.0346241	-0.00062411	0.00536637	0.00587945				9.58924	0.0346241	-0.00062411	0.0106859	0.00536637	1.02472
																				9.59007	0.0346241	-0.00061779	0.00536774	0.00589476				9.59007	0.0346241	-0.00061779	0.0106859	0.00536774	1.02491
																				9.5909	0.0346241	-0.00061672	0.00538275	0.00587614				9.5909	0.0346241	-0.00061672	0.0106859	0.00538275	1.02499
																				9.59173	0.0346241	-0.00063042	0.00534564	0.00587183				9.59173	0.0346241	-0.00063042	0.0106859	0.00534564	1.02513
																				9.59256	0.0346241	-0.00058717	0.00536174	0.00588424				9.59256	0.0346241	-0.00058717	0.0106859	0.00536174	1.02523
																				9.59339	0.0346241	-0.00056141	0.00537693	0.00589404				9.59339	0.0346241	-0.00056141	0.0106859	0.00537693	1.02526
																				9.59422	0.0346241	-0.00058702	0.00538103	0.00590074				9.59422	0.0346241	-0.00058702	0.0106859	0.00538103	1.02533
																				9.59506	0.0346241	-0.00056826	0.00536921	0.0058941				9.59506	0.0346241	-0.00056826	0.0106859	0.00536921	1.02542
																				9.59589	0.0346241	-0.0005523	0.00533504	0.00590664				9.59589	0.0346241	-0.0005523	0.0106859	0.00533504	1.0255
																				9.59672	0.0346241	-0.00054069	0.00533071	0.00590748				9.59672	0.0346241	-0.00054069	0.0106859	0.00533071	1.02554
																				9.59755	0.0346241	-0.00051021	0.00532739	0.0058962				9.59755	0.0346241	-0.00051021	0.0106859	0.00532739	1.02553
																				9.59838	0.0346241	-0.00051823	0.00533465	0.00586686				9.59838	0.0346241	-0.00051823	0.0106859	0.00533465	1.02554
																				9.59921	0.0346241	-0.00052135	0.00536285	0.0058137				9.59921	0.0346241	-0.00052135	0.0106859	0.00536285	1.02557
																				9.60004	0.0346241	-0.00051519	0.00539224	0.00578198				9.60004	0.0346241	-0.00051519	0.0106859	0.00539224	1.02557
																				9.60087	0.0346241	-0.00050888	0.00542216	0.00576851				9.60087	0.0346241	-0.00050888	0.0106859	0.00542216	1.02552
																				9.6017	0.0346241	-0.00050392	0.00543108	0.00572841				9.6017	0.0346241	-0.00050392	0.0106859	0.00543108	1.02547
																				9.60253	0.0346241	-0.00049365	0.00543596	0.0057094				9.60253	0.0346241	-0.00049365	0.0106859	0.00543596	1.02541
																				9.60336	0.0346241	-0.00047608	0.00545879	0.00571977				9.60336	0.0346241	-0.00047608	0.0106859	0.00545879	1.02529
																				9.60419	0.0346241	-0.00048579	0.005493	0.00573235				9.60419	0.0346241	-0.00048579	0.0106859	0.005493	1.0252
																				9.60502	0.0346241	-0.00050901	0.00546995	0.00570404				9.60502	0.0346241	-0.00050901	0.0106859	0.00546995	1.02507
																				9.60585	0.0346241	-0.00050695	0.00548084	0.00569325				9.60585	0.0346241	-0.00050695	0.0106859	0.00548084	1.02493
																				9.60669	0.0346241	-0.00050912	0.00550144	0.00568043				9.60669	0.0346241	-0.00050912	0.0106859	0.00550144	1.02477
																				9.60751	0.0346241	-0.00047592	0.00550488	0.00566724				9.60751	0.0346241	-0.00047592	0.0106859	0.00550488	1.02464
																				9.60835	0.0346241	-0.00044584	0.00546655	0.00564424				9.60835	0.0346241	-0.00044584	0.0106859	0.00546655	1.02446
																				9.60918	0.0346241	-0.00045481	0.00546879	0.005624				9.60918	0.0346241	-0.00045481	0.0106859	0.00546879	1.02425
																				9.61001	0.0346241	-0.00046306	0.00545545	0.00562389				9.61001	0.0346241	-0.00046306	0.0106859	0.00545545	1.02406
																				9.61084	0.0346241	-0.00045335	0.00551095	0.00563835				9.61084	0.0346241	-0.00045335	0.0106859	0.00551095	1.02389
																				9.61167	0.0346241	-0.00044774	0.00553253	0.00567335				9.61167	0.0346241	-0.00044774	0.0106859	0.00553253	1.02366
																				9.6125	0.0346241	-0.00043806	0.00558874	0.005683				9.6125	0.0346241	-0.00043806	0.0106859	0.00558874	1.02341
																				9.61333	0.0346241	-0.0004365	0.00559582	0.00568272				9.61333	0.0346241	-0.0004365	0.0106859	0.00559582	1.0232
																				9.61416	0.0346241	-0.00042016	0.00563108	0.00567732				9.61416	0.0346241	-0.00042016	0.0106859	0.00563108	1.02292
																				9.61499	0.0346241	-0.00039017	0.0056231	0.00566491				9.61499	0.0346241	-0.00039017	0.0106859	0.0056231	1.02266
																				9.61582	0.0346241	-0.00038992	0.00565664	0.00563338				9.61582	0.0346241	-0.00038992	0.0106859	0.00565664	1.02239
																				9.61665	0.0346241	-0.00042326	0.00565495	0.00561127				9.61665	0.0346241	-0.00042326	0.0106859	0.00565495	1.02211
																				9.61748	0.0346241	-0.00043691	0.00566906	0.00558836				9.61748	0.0346241	-0.00043691	0.0106859	0.00566906	1.02181
																				9.61831	0.0346241	-0.00040767	0.00566224	0.00556111				9.61831	0.0346241	-0.00040767	0.0106859	0.00566224	1.02153
																				9.61914	0.0346241	-0.00038451	0.00565315	0.00555058				9.61914	0.0346241	-0.00038451	0.0106859	0.00565315	1.02117
																				9.61997	0.0346241	-0.00038599	0.00564859	0.00554394				9.61997	0.0346241	-0.00038599	0.0106859	0.00564859	1.02081
																				9.62081	0.0346241	-0.00039186	0.00567048	0.00555106				9.62081	0.0346241	-0.00039186	0.0106859	0.00567048	1.02048
																				9.62163	0.0346241	-0.0003875	0.00567904	0.00556335				9.62163	0.0346241	-0.0003875	0.0106859	0.00567904	1.02014
																				9.62247	0.0346241	-0.00037008	0.00570474	0.0055793				9.62247	0.0346241	-0.00037008	0.0106859	0.00570474	1.01979
																				9.6233	0.0346241	-0.00035317	0.00573406	0.00556227				9.6233	0.0346241	-0.00035317	0.0106859	0.00573406	1.01935
																				9.62413	0.0346241	-0.00034944	0.00575246	0.00557675				9.62413	0.0346241	-0.00034944	0.0106859	0.00575246	1.01892
																				9.62496	0.0346241	-0.00036617	0.00576083	0.00560049				9.62496	0.0346241	-0.00036617	0.0106859	0.00576083	1.01848
																				9.62579	0.0346241	-0.00036791	0.00577638	0.00558586				9.62579	0.0346241	-0.00036791	0.0106859	0.00577638	1.01808
																				9.62662	0.0346241	-0.00037656	0.00579426	0.00556946				9.62662	0.0346241	-0.00037656	0.0106859	0.00579426	1.01762
																				9.62745	0.0346241	-0.00038405	0.00580617	0.00557323				9.62745	0.0346241	-0.00038405	0.0106859	0.00580617	1.01713
																				9.62828	0.0346241	-0.00039871	0.00583221	0.00556865				9.62828	0.0346241	-0.00039871	0.0106859	0.00583221	1.01663
																				9.62911	0.0346241	-0.00041643	0.00584622	0.00555926				9.62911	0.0346241	-0.00041643	0.0106859	0.00584622	1.01614
																				9.62994	0.0346241	-0.00041368	0.00589045	0.0055405				9.62994	0.0346241	-0.00041368	0.0106859	0.00589045	1.01566
																				9.63077	0.0346241	-0.00041987	0.00591476	0.00551313				9.63077	0.0346241	-0.00041987	0.0106859	0.00591476	1.01515
																				9.6316	0.0346241	-0.00043414	0.00592305	0.00549566				9.6316	0.0346241	-0.00043414	0.0106859	0.00592305	1.01461
																				9.63243	0.0346241	-0.00044321	0.0059204	0.00552185				9.63243	0.0346241	-0.00044321	0.0106859	0.0059204	1.01411
																				9.63326	0.0346241	-0.0004365	0.00596213	0.00554746				9.63326	0.0346241	-0.0004365	0.0106859	0.00596213	1.01354
																				9.6341	0.0346241	-0.00046626	0.00598226	0.00557366				9.6341	0.0346241	-0.00046626	0.0106859	0.00598226	1.01299
																				9.63493	0.0346241	-0.00049527	0.00599677	0.00561626				9.63493	0.0346241	-0.00049527	0.0106859	0.00599677	1.01243
																				9.63576	0.0346241	-0.00048461	0.00601736	0.00563165				9.63576	0.0346241	-0.00048461	0.0106859	0.00601736	1.01186
																				9.63659	0.0346241	-0.0005069	0.00602216	0.00563683				9.63659	0.0346241	-0.0005069	0.0106859	0.00602216	1.01128
																				9.63742	0.0346241	-0.00053647	0.00602571	0.00566087				9.63742	0.0346241	-0.00053647	0.0106859	0.00602571	1.01063
																				9.63825	0.0346241	-0.00055801	0.0060534	0.00567896				9.63825	0.0346241	-0.00055801	0.0106859	0.0060534	1.00995
																				9.63908	0.0346241	-0.00056701	0.00607978	0.00569858				9.63908	0.0346241	-0.00056701	0.0106859	0.00607978	1.00928
																				9.63991	0.0346241	-0.00055123	0.00610325	0.00570268				9.63991	0.0346241	-0.00055123	0.0106859	0.00610325	1.00859
																				9.64074	0.0346241	-0.00054689	0.00609721	0.00571226				9.64074	0.0346241	-0.00054689	0.0106859	0.00609721	1.00786
																				9.64157	0.0346241	-0.00057625	0.00609205	0.00572369				9.64157	0.0346241	-0.00057625	0.0106859	0.00609205	1.00715
																				9.6424	0.0346241	-0.00059263	0.00606886	0.00573028				9.6424	0.0346241	-0.00059263	0.0106859	0.00606886	1.00644
																				9.64323	0.0346241	-0.00059537	0.00606585	0.00575763				9.64323	0.0346241	-0.00059537	0.0106859	0.00606585	1.00573
																				9.64406	0.0346241	-0.00061104	0.00605117	0.00579917				9.64406	0.0346241	-0.00061104	0.0106859	0.00605117	1.00498
																				9.64489	0.0346241	-0.00062348	0.00602235	0.00582115				9.64489	0.0346241	-0.00062348	0.0106859	0.00602235	1.00423
																				9.64572	0.0346241	-0.00060723	0.0060087	0.00584031				9.64572	0.0346241	-0.00060723	0.0106859	0.0060087	1.00348
																				9.64655	0.0346241	-0.0006014	0.00600521	0.00586957				9.64655	0.0346241	-0.0006014	0.0106859	0.00600521	1.00273
																				9.64739	0.0346241	-0.00062969	0.00601701	0.00589499				9.64739	0.0346241	-0.00062969	0.0106859	0.00601701	1.00195
																				9.64822	0.0346241	-0.00063168	0.00601743	0.00589105				9.64822	0.0346241	-0.00063168	0.0106859	0.00601743	1.00122
																				9.64905	0.0346241	-0.00064644	0.00600632	0.00591371				9.64905	0.0346241	-0.00064644	0.0106859	0.00600632	1.00046
																				9.64988	0.0346241	-0.00065357	0.00601619	0.00595673				9.64988	0.0346241	-0.00065357	0.0106859	0.00601619	0.999666
																				9.65071	0.0346241	-0.00066185	0.00603152	0.00601176				9.65071	0.0346241	-0.00066185	0.0106859	0.00603152	0.998874
																				9.65154	0.0346241	-0.00066961	0.00605005	0.00603559				9.65154	0.0346241	-0.00066961	0.0106859	0.00605005	0.998059
																				9.65237	0.0346241	-0.00067852	0.00606313	0.00605037				9.65237	0.0346241	-0.00067852	0.0106859	0.00606313	0.997191
																				9.6532	0.0346241	-0.00068339	0.00607837	0.00607747				9.6532	0.0346241	-0.00068339	0.0106859	0.00607837	0.996367
																				9.65403	0.0346241	-0.00068457	0.00607165	0.00608833				9.65403	0.0346241	-0.00068457	0.0106859	0.00607165	0.995582
																				9.65486	0.0346241	-0.00068134	0.00606795	0.00610535				9.65486	0.0346241	-0.00068134	0.0106859	0.00606795	0.994746
																				9.65569	0.0346241	-0.00070144	0.00605564	0.00612445				9.65569	0.0346241	-0.00070144	0.0106859	0.00605564	0.99385
																				9.65652	0.0346241	-0.00074066	0.0060649	0.00612502				9.65652	0.0346241	-0.00074066	0.0106859	0.0060649	0.992922
																				9.65735	0.0346241	-0.00075802	0.00607148	0.00614777				9.65735	0.0346241	-0.00075802	0.0106859	0.00607148	0.992024
																				9.65818	0.0346241	-0.00075243	0.00606683	0.00616413				9.65818	0.0346241	-0.00075243	0.0106859	0.00606683	0.991092
																				9.65902	0.0346241	-0.00074226	0.00608229	0.00618529				9.65902	0.0346241	-0.00074226	0.0106859	0.00608229	0.990146
																				9.65985	0.0346241	-0.0007619	0.00610922	0.00623166				9.65985	0.0346241	-0.0007619	0.0106859	0.00610922	0.9892
[truncated: 12,450 more rows]

[truncated: 10 more sheets: Supplementary Figure 3, Supplementary Figure 4, Supplementary Figure 5, Supplementary Figure 6, Supplementary Figure 7, Supplementary Figure 8, Supplementary Figure 9, Supplementary Figure 10, Supplementary Figure 11, Supplementary Figure 12]
